# Supplementary material for: Genome Detective: an automated system for virus identification from high-throughput sequencing data
Source: Bioinformatics. 2018 Aug 16;35(5):871–3. doi: 10.1093/bioinformatics/bty695 (PMC6524403; doi:10.1093/bioinformatics/bty695)
Supplement: Supplementary Table [file bty695_supplementary_table.xlsx]

## Sheet: Sheet1
Label	Agreement (species)	Dataset Name	Reference genome accession number	Assignment	Assignment Genus	Contigs Count	Coverage %	Reads count	Deep cov	N50 of consensus contigs	AA identity	AA quality	NT identity	NT quality	Frame shifts	Stop codon (in CDs)	Ambiguities (NT)	Time	#Total reads before QC	# Reads after QC	Reads after filtering	Read length before QC	Read Length after QC	Input file (zipped) size
Validation
Synthetic Virome
1	AGREE	SRR3458562	NC_004067.1	Pepino mosaic virus	Potexvirus	1	100% (6437 of 6450)	647282	7592.02	6437	88.92	6.17	0.79	1.15	0	5	9	0h 58m 17s	18111492	15498002	4094204	151	136	949372631 bytes
	AGREE	SRR3458562	NC_001539.1	Canine parvovirus	Feline panleukopenia virus	2	91% (4850 of 5323)	360822	5616.93	188	97.54	6.73	0.98	1.93	0	3	71	0h 58m 17s	18111492	15498002	4094204	151	136	949372631 bytes
	AGREE	SRR3458562	NC_011510.2	Rotavirus A (segment 4)	Rotavirus	1	98% (2326 of 2362)	262510	8520.91	2326	74.29	5.28	0.7	0.8	0	1	0	0h 58m 17s	18111492	15498002	4094204	151	136	949372631 bytes
	AGREE	SRR3458562	NC_011507.2	Rotavirus A (segment 1)	Rotavirus	1	100% (3302 of 3302)	172948	3954.49	3302	97.25	6.39	0.86	1.44	0	1	0	0h 58m 17s	18111492	15498002	4094204	151	136	949372631 bytes
	AGREE	SRR3458562	NC_011508.2	Rotavirus A (segment 3)	Rotavirus	1	100% (2581 of 2591)	167056	4886.79	2581	84.69	5.94	0.78	1.1	1	1	0	0h 58m 17s	18111492	15498002	4094204	151	136	949372631 bytes
	AGREE	SRR3458562	NC_001538.1	Human polyomavirus 1	Betapolyomavirus	2	98% (5051 of 5153)	160906	2405.17	209	99.68	7.02	1	1.99	0	6	0	0h 58m 17s	18111492	15498002	4094204	151	136	949372631 bytes
	AGREE	SRR3458562	NC_011500.2	Rotavirus A (segment 5)	Rotavirus	1	98% (1579 of 1614)	141150	6749.11	1579	39.02	2.98	0.53	0.08	0	1	0	0h 58m 17s	18111492	15498002	4094204	151	136	949372631 bytes
	AGREE	SRR3458562	NC_011506.2	Rotavirus A (segment 2)	Rotavirus	1	100% (2687 of 2693)	98134	2757.41	2687	95.12	6.44	0.81	1.25	0	1	0	0h 58m 17s	18111492	15498002	4094204	151	136	949372631 bytes
	AGREE	SRR3458562	NC_014649.1	Acanthamoeba polyphaga mimivirus	Mimivirus	897	58% (679649 of 1181549)	77230	8.58	74	98.97	6.83	1	1.98	42	474	241	0h 58m 17s	18111492	15498002	4094204	151	136	949372631 bytes
	AGREE	SRR3458562	NC_011503.2	Rotavirus A (segment 9)	Rotavirus	1	98% (1041 of 1062)	72864	5284.71	1041	81.96	4.97	0.74	1.02	0	1	41	0h 58m 17s	18111492	15498002	4094204	151	136	949372631 bytes
	AGREE	SRR3458562	NC_011509.2	Rotavirus A (segment 6)	Rotavirus	1	92% (1251 of 1356)	71110	4291.63	1251	97.49	6.84	0.87	1.5	0	1	0	0h 58m 17s	18111492	15498002	4094204	151	136	949372631 bytes
	AGREE	SRR3458562	NC_011501.2	Rotavirus A (segment 7)	Rotavirus	1	97% (1074 of 1105)	59138	4157.35	1074	79.94	5.33	0.76	1.04	0	1	0	0h 58m 17s	18111492	15498002	4094204	151	136	949372631 bytes
	AGREE	SRR3458562	NC_002306.3	Feline infectious peritonitis virus	Feline coronavirus	2	97% (28593 of 29355)	50882	134.36	3552	95.23	6.69	0.93	1.72	0	7	1	0h 58m 17s	18111492	15498002	4094204	151	136	949372631 bytes
	AGREE	SRR3458562	NC_011504.2	Rotavirus A (segment 10)	Rotavirus	1	100% (751 of 751)	18112	1821.03	751	92.61	5.85	0.92	1.67	0	1	0	0h 58m 17s	18111492	15498002	4094204	151	136	949372631 bytes
	AGREE	SRR3458562	NC_011502.2	Rotavirus A (segment 8)	Rotavirus	1	99% (1053 of 1059)	17396	1247.37	1053	86.16	6.01	0.8	1.21	0	1	0	0h 58m 17s	18111492	15498002	4094204	151	136	949372631 bytes
	AGREE	SRR3458562	NC_011505.2	Rotavirus A (segment 11)	Rotavirus	1	99% (658 of 667)	5682	651.97	658	91.1	6.15	0.9	1.62	0	1	0	0h 58m 17s	18111492	15498002	4094204	151	136	949372631 bytes
	AGREE	SRR3458562	NC_001847.1	Bovine alphaherpesvirus 1	Varicellovirus	53	19% (25967 of 135301)	5200	15.12	104	98.66	6.86	0.99	1.98	1	7	6	0h 58m 17s	18111492	15498002	4094204	151	136	949372631 bytes
	AGREE	SRR3458562	NC_005148.1	Porcine circovirus 2	Circovirus	2	87% (1542 of 1768)	4476	219.22	148	96.72	7.18	0.97	1.88	0	4	3	0h 58m 17s	18111492	15498002	4094204	151	136	949372631 bytes
	DISAGREE	SRR3458562	NC_021704.1	Koala retrovirus	Gammaretrovirus	2	54% (4599 of 8566)	654	10.74	1912	62.79	4.12	0.59	0.41	0	2	71	0h 58m 17s	18111492	15498002	4094204	151	136	949372631 bytes
	AGREE	SRR3458562	NC_013774.1	Porcine circovirus type 1/2a	unclassified Circovirus	2	29% (511 of 1767)	332	49.27	110	93.98	7.08	0.95	1.8	0	0	2	0h 58m 17s	18111492	15498002	4094204	151	136	949372631 bytes
2	AGREE	SRR3458563	NC_004067.1	Pepino mosaic virus	Potexvirus	1	100% (6436 of 6450)	602990	7073.62	6436	89.11	6.22	0.79	1.15	0	5	0	0h 48m 42s	16122358	13505508	4687360	151	136	883737759 bytes
	AGREE	SRR3458563	NC_001539.1	Canine parvovirus	Feline panleukopenia virus	1	90% (4800 of 5323)	347932	5472.71	4800	98.82	7.17	0.94	1.79	0	3	0	0h 48m 42s	16122358	13505508	4687360	151	136	883737759 bytes
	AGREE	SRR3458563	NC_011510.2	Rotavirus A (segment 4)	Rotavirus	1	99% (2342 of 2362)	177402	5719.04	2342	74.39	5.28	0.7	0.8	0	1	0	0h 48m 42s	16122358	13505508	4687360	151	136	883737759 bytes
	AGREE	SRR3458563	NC_014649.1	Acanthamoeba polyphaga mimivirus	Mimivirus	563	77% (910937 of 1181549)	170764	14.15	50	99.5	6.86	1	1.99	30	675	327	0h 48m 42s	16122358	13505508	4687360	151	136	883737759 bytes
	AGREE	SRR3458563	NC_011500.2	Rotavirus A (segment 5)	Rotavirus	1	98% (1579 of 1614)	106642	5099.19	1579	39.02	2.98	0.53	0.08	0	1	0	0h 48m 42s	16122358	13505508	4687360	151	136	883737759 bytes
	AGREE	SRR3458563	NC_001538.1	Human polyomavirus 1	Betapolyomavirus	2	98% (5051 of 5153)	92556	1383.49	209	99.68	7.02	1	1.99	0	6	0	0h 48m 42s	16122358	13505508	4687360	151	136	883737759 bytes
	AGREE	SRR3458563	NC_011508.2	Rotavirus A (segment 3)	Rotavirus	1	99% (2569 of 2591)	88002	2586.3	2569	84.69	6.08	0.78	1.1	0	1	0	0h 48m 42s	16122358	13505508	4687360	151	136	883737759 bytes
	AGREE	SRR3458563	NC_011507.2	Rotavirus A (segment 1)	Rotavirus	1	100% (3302 of 3302)	71370	1631.88	3302	97.25	6.39	0.86	1.44	0	1	0	0h 48m 42s	16122358	13505508	4687360	151	136	883737759 bytes
	AGREE	SRR3458563	NC_011506.2	Rotavirus A (segment 2)	Rotavirus	1	100% (2687 of 2693)	43822	1231.38	2687	95.12	6.44	0.81	1.25	0	1	0	0h 48m 42s	16122358	13505508	4687360	151	136	883737759 bytes
	AGREE	SRR3458563	NC_011509.2	Rotavirus A (segment 6)	Rotavirus	1	92% (1242 of 1356)	39476	2399.8	1242	97.49	6.84	0.87	1.5	0	1	0	0h 48m 42s	16122358	13505508	4687360	151	136	883737759 bytes
	AGREE	SRR3458563	NC_011501.2	Rotavirus A (segment 7)	Rotavirus	1	95% (1046 of 1105)	30498	2201.46	1046	79.94	5.33	0.75	1.02	0	1	0	0h 48m 42s	16122358	13505508	4687360	151	136	883737759 bytes
	AGREE	SRR3458563	NC_011503.2	Rotavirus A (segment 9)	Rotavirus	1	100% (1062 of 1062)	28786	2046.48	1062	86.24	6.13	0.77	1.08	0	1	0	0h 48m 42s	16122358	13505508	4687360	151	136	883737759 bytes
	AGREE	SRR3458563	NC_002306.3	Feline infectious peritonitis virus	Feline coronavirus	6	91% (26833 of 29355)	19228	54.11	311	95.17	6.67	0.93	1.72	0	7	0	0h 48m 42s	16122358	13505508	4687360	151	136	883737759 bytes
	AGREE	SRR3458563	NC_011502.2	Rotavirus A (segment 8)	Rotavirus	1	96% (1019 of 1059)	10510	778.75	1019	86.16	6.01	0.8	1.2	0	1	0	0h 48m 42s	16122358	13505508	4687360	151	136	883737759 bytes
	AGREE	SRR3458563	NC_011504.2	Rotavirus A (segment 10)	Rotavirus	1	100% (751 of 751)	9134	918.36	751	92.61	5.85	0.92	1.67	0	1	0	0h 48m 42s	16122358	13505508	4687360	151	136	883737759 bytes
	AGREE	SRR3458563	NC_005148.1	Porcine circovirus 2	Circovirus	2	92% (1634 of 1768)	4984	230.33	148	96.89	7.21	0.97	1.89	0	4	4	0h 48m 42s	16122358	13505508	4687360	151	136	883737759 bytes
	AGREE	SRR3458563	NC_011505.2	Rotavirus A (segment 11)	Rotavirus	1	98% (654 of 667)	1814	209.55	654	91.1	6.15	0.9	1.6	0	1	0	0h 48m 42s	16122358	13505508	4687360	151	136	883737759 bytes
	AGREE	SRR3458563	NC_013774.1	Porcine circovirus type 1/2a	unclassified Circovirus	3	31% (542 of 1767)	432	60.44	92	93.85	7.56	0.94	1.76	0	0	1	0h 48m 42s	16122358	13505508	4687360	151	136	883737759 bytes
	DISAGREE	SRR3458563	NC_021704.1	Koala retrovirus	Gammaretrovirus	3	25% (2136 of 8566)	334	11.81	260	76.69	5.74	0.68	0.73	0	0	0	0h 48m 42s	16122358	13505508	4687360	151	136	883737759 bytes
3	AGREE	SRR3458564	NC_004067.1	Pepino mosaic virus	Potexvirus	1	99% (6409 of 6450)	1206012	14207.2	6409	88.92	6.18	0.79	1.15	0	5	9	2h 13m 57s	21915178	19203940	11513698	151	136	1203999221 bytes
	AGREE	SRR3458564	NC_001539.1	Canine parvovirus	Feline panleukopenia virus	1	89% (4756 of 5323)	796648	12646.5	4756	98.1	6.92	0.96	1.87	0	3	36	2h 13m 57s	21915178	19203940	11513698	151	136	1203999221 bytes
	AGREE	SRR3458564	NC_011510.2	Rotavirus A (segment 4)	Rotavirus	1	96% (2275 of 2362)	510408	16938.9	2275	71.67	4.61	0.69	0.75	2	0	15	2h 13m 57s	21915178	19203940	11513698	151	136	1203999221 bytes
	AGREE	SRR3458564	NC_011508.2	Rotavirus A (segment 3)	Rotavirus	1	98% (2547 of 2591)	232304	6886.14	2547	83.79	5.81	0.77	1.09	0	0	25	2h 13m 57s	21915178	19203940	11513698	151	136	1203999221 bytes
	AGREE	SRR3458564	NC_011507.2	Rotavirus A (segment 1)	Rotavirus	1	100% (3302 of 3302)	219606	5021.3	3302	97.25	6.39	0.86	1.44	0	1	0	2h 13m 57s	21915178	19203940	11513698	151	136	1203999221 bytes
	AGREE	SRR3458564	NC_011506.2	Rotavirus A (segment 2)	Rotavirus	1	100% (2687 of 2693)	140406	3945.19	2687	95.12	6.44	0.81	1.25	0	1	0	2h 13m 57s	21915178	19203940	11513698	151	136	1203999221 bytes
	AGREE	SRR3458564	NC_011500.2	Rotavirus A (segment 5)	Rotavirus	1	27% (442 of 1614)	120576	20596.2	442	55.47	4.98	0.64	0.56	0	0	0	2h 13m 57s	21915178	19203940	11513698	151	136	1203999221 bytes
	AGREE	SRR3458564	NC_001538.1	Human polyomavirus 1	Betapolyomavirus	2	97% (5014 of 5153)	108790	1638.17	209	99.68	7.02	1	1.99	0	6	0	2h 13m 57s	21915178	19203940	11513698	151	136	1203999221 bytes
	AGREE	SRR3458564	NC_011503.2	Rotavirus A (segment 9)	Rotavirus	1	98% (1041 of 1062)	103690	7520.29	1041	85.93	6.06	0.77	1.06	0	1	1	2h 13m 57s	21915178	19203940	11513698	151	136	1203999221 bytes
	AGREE	SRR3458564	NC_011509.2	Rotavirus A (segment 6)	Rotavirus	1	100% (1356 of 1356)	89508	4983.7	1356	97.49	6.84	0.88	1.52	0	1	0	2h 13m 57s	21915178	19203940	11513698	151	136	1203999221 bytes
	AGREE	SRR3458564	NC_002306.3	Feline infectious peritonitis virus	Feline coronavirus	2	97% (28593 of 29355)	89010	235.03	3552	95.23	6.69	0.93	1.72	0	7	0	2h 13m 57s	21915178	19203940	11513698	151	136	1203999221 bytes
	AGREE	SRR3458564	NC_011501.2	Rotavirus A (segment 7)	Rotavirus	1	97% (1073 of 1105)	67542	4752.61	1073	79.3	4.84	0.76	1.03	1	1	2	2h 13m 57s	21915178	19203940	11513698	151	136	1203999221 bytes
	AGREE	SRR3458564	NC_005148.1	Porcine circovirus 2	Circovirus	1	99% (1759 of 1768)	41142	1765.96	1759	88.56	4.45	0.87	1.68	0	4	191	2h 13m 57s	21915178	19203940	11513698	151	136	1203999221 bytes
	AGREE	SRR3458564	NC_011504.2	Rotavirus A (segment 10)	Rotavirus	1	100% (751 of 751)	29678	2983.7	751	92.61	5.85	0.92	1.67	0	1	0	2h 13m 57s	21915178	19203940	11513698	151	136	1203999221 bytes
	AGREE	SRR3458564	NC_011502.2	Rotavirus A (segment 8)	Rotavirus	1	100% (1059 of 1059)	22048	1571.94	1059	86.16	6.01	0.8	1.21	0	1	0	2h 13m 57s	21915178	19203940	11513698	151	136	1203999221 bytes
	AGREE	SRR3458564	NC_001847.1	Bovine alphaherpesvirus 1	Varicellovirus	60	19% (25730 of 135301)	11610	34.07	89	98.38	6.76	0.99	1.97	3	14	5	2h 13m 57s	21915178	19203940	11513698	151	136	1203999221 bytes
	AGREE	SRR3458564	NC_011505.2	Rotavirus A (segment 11)	Rotavirus	1	96% (637 of 667)	8106	960.87	637	91.1	6.15	0.9	1.61	0	1	0	2h 13m 57s	21915178	19203940	11513698	151	136	1203999221 bytes
	AGREE	SRR3458564	NC_013774.1	Porcine circovirus type 1/2a	unclassified Circovirus	3	47% (838 of 1767)	3670	330.74	110	94.27	7.4	0.95	1.81	0	0	2	2h 13m 57s	21915178	19203940	11513698	151	136	1203999221 bytes
	DISAGREE	SRR3458564	NC_022517.1	Baboon endogenous virus strain M7	Baboon endogenous virus	1	42% (3579 of 8507)	1118	23.62	3579	64	4.6	0.62	0.47	0	2	0	2h 13m 57s	21915178	19203940	11513698	151	136	1203999221 bytes
	DISAGREE	SRR3458564	NC_021704.1	Koala retrovirus	Gammaretrovirus	4	28% (2371 of 8566)	278	8.9	210	65.54	4.94	0.62	0.47	0	0	0	2h 13m 57s	21915178	19203940	11513698	151	136	1203999221 bytes
4	AGREE	SRR3458565	NC_004067.1	Pepino mosaic virus	Potexvirus	1	100% (6418 of 6450)	1121242	13190.1	6418	89.16	6.16	0.79	1.15	1	5	1	0h 55m 04s	19328040	16016806	10428662	151	136	1095880701 bytes
	AGREE	SRR3458565	NC_001539.1	Canine parvovirus	Feline panleukopenia virus	1	93% (4934 of 5323)	671860	10280.8	4934	96.76	6.55	0.95	1.85	0	3	88	0h 55m 04s	19328040	16016806	10428662	151	136	1095880701 bytes
	AGREE	SRR3458565	NC_011510.2	Rotavirus A (segment 4)	Rotavirus	1	100% (2359 of 2362)	418794	13403.6	2359	74.39	5.28	0.7	0.79	0	1	0	0h 55m 04s	19328040	16016806	10428662	151	136	1095880701 bytes
	AGREE	SRR3458565	NC_001538.1	Human polyomavirus 1	Betapolyomavirus	2	98% (5051 of 5153)	352938	5275.56	209	99.52	6.98	1	1.98	0	6	4	0h 55m 04s	19328040	16016806	10428662	151	136	1095880701 bytes
	AGREE	SRR3458565	NC_011500.2	Rotavirus A (segment 5)	Rotavirus	1	94% (1518 of 1614)	242586	12065.5	1518	39.02	2.98	0.52	0.06	0	1	0	0h 55m 04s	19328040	16016806	10428662	151	136	1095880701 bytes
	AGREE	SRR3458565	NC_011508.2	Rotavirus A (segment 3)	Rotavirus	1	100% (2589 of 2591)	159154	4641.25	2589	84.81	6.09	0.77	1.1	0	1	0	0h 55m 04s	19328040	16016806	10428662	151	136	1095880701 bytes
	AGREE	SRR3458565	NC_011507.2	Rotavirus A (segment 1)	Rotavirus	1	100% (3302 of 3302)	140440	3211.17	3302	97.15	6.39	0.86	1.44	0	1	0	0h 55m 04s	19328040	16016806	10428662	151	136	1095880701 bytes
	AGREE	SRR3458565	NC_011506.2	Rotavirus A (segment 2)	Rotavirus	1	100% (2687 of 2693)	95286	2677.4	2687	95.12	6.44	0.81	1.25	0	1	0	0h 55m 04s	19328040	16016806	10428662	151	136	1095880701 bytes
	AGREE	SRR3458565	NC_011509.2	Rotavirus A (segment 6)	Rotavirus	1	100% (1356 of 1356)	74164	4129.36	1356	97.49	6.84	0.88	1.52	0	1	0	0h 55m 04s	19328040	16016806	10428662	151	136	1095880701 bytes
	AGREE	SRR3458565	NC_011503.2	Rotavirus A (segment 9)	Rotavirus	1	99% (1051 of 1062)	65118	4677.96	1051	86.24	6.13	0.76	1.04	0	1	0	0h 55m 04s	19328040	16016806	10428662	151	136	1095880701 bytes
	AGREE	SRR3458565	NC_011501.2	Rotavirus A (segment 7)	Rotavirus	1	97% (1070 of 1105)	56942	4017.97	1070	79.94	5.33	0.76	1.04	0	1	0	0h 55m 04s	19328040	16016806	10428662	151	136	1095880701 bytes
	AGREE	SRR3458565	NC_002306.3	Feline infectious peritonitis virus	Feline coronavirus	2	97% (28593 of 29355)	42236	111.53	3552	95.24	6.69	0.93	1.72	0	7	0	0h 55m 04s	19328040	16016806	10428662	151	136	1095880701 bytes
	AGREE	SRR3458565	NC_005148.1	Porcine circovirus 2	Circovirus	2	86% (1528 of 1768)	20886	1032.02	148	96.52	7.1	0.97	1.88	0	4	10	0h 55m 04s	19328040	16016806	10428662	151	136	1095880701 bytes
	AGREE	SRR3458565	NC_011502.2	Rotavirus A (segment 8)	Rotavirus	1	96% (1019 of 1059)	18710	1386.39	1019	86.16	6.01	0.8	1.2	0	1	0	0h 55m 04s	19328040	16016806	10428662	151	136	1095880701 bytes
	AGREE	SRR3458565	NC_011504.2	Rotavirus A (segment 10)	Rotavirus	1	100% (751 of 751)	17922	1801.81	751	92.61	5.85	0.92	1.67	0	1	0	0h 55m 04s	19328040	16016806	10428662	151	136	1095880701 bytes
	AGREE	SRR3458565	NC_001847.1	Bovine alphaherpesvirus 1	Varicellovirus	54	18% (24210 of 135301)	9776	30.49	183	98.51	6.81	1	1.98	2	13	1	0h 55m 04s	19328040	16016806	10428662	151	136	1095880701 bytes
	AGREE	SRR3458565	NC_011505.2	Rotavirus A (segment 11)	Rotavirus	1	98% (654 of 667)	3750	433	654	91.1	6.15	0.91	1.62	0	1	0	0h 55m 04s	19328040	16016806	10428662	151	136	1095880701 bytes
	DISAGREE	SRR3458565	NC_021704.1	Koala retrovirus	Gammaretrovirus	2	64% (5501 of 8566)	1476	20.28	301	67.26	4.97	0.62	0.49	0	1	0	0h 55m 04s	19328040	16016806	10428662	151	136	1095880701 bytes
	AGREE	SRR3458565	NC_013774.1	Porcine circovirus type 1/2a	unclassified Circovirus	2	31% (539 of 1767)	864	121.25	126	93.85	7.03	0.96	1.84	0	0	4	0h 55m 04s	19328040	16016806	10428662	151	136	1095880701 bytes
5	AGREE	SRR3458566	NC_004067.1	Pepino mosaic virus	Potexvirus	2	98% (6292 of 6450)	1505256	18062.1	1347	89.13	5.97	0.79	1.15	3	5	18	2h 41m 33s	25287966	23092472	14425812	151	136	1398695786 bytes
	AGREE	SRR3458566	NC_001539.1	Canine parvovirus	Feline panleukopenia virus	1	91% (4858 of 5323)	1223766	19019	4858	99.01	7.18	0.97	1.89	0	3	5	2h 41m 33s	25287966	23092472	14425812	151	136	1398695786 bytes
	AGREE	SRR3458566	NC_011510.2	Rotavirus A (segment 4)	Rotavirus	1	99% (2346 of 2362)	356132	11461.2	2346	74.39	5.13	0.7	0.79	1	1	0	2h 41m 33s	25287966	23092472	14425812	151	136	1398695786 bytes
	AGREE	SRR3458566	NC_011508.2	Rotavirus A (segment 3)	Rotavirus	1	100% (2591 of 2591)	158330	4613.65	2591	84.69	6.08	0.77	1.1	0	1	0	2h 41m 33s	25287966	23092472	14425812	151	136	1398695786 bytes
	AGREE	SRR3458566	NC_001538.1	Human polyomavirus 1	Betapolyomavirus	1	99% (5114 of 5153)	148604	2193.91	5114	99.42	6.95	0.98	1.94	0	6	27	2h 41m 33s	25287966	23092472	14425812	151	136	1398695786 bytes
	AGREE	SRR3458566	NC_011507.2	Rotavirus A (segment 1)	Rotavirus	1	100% (3302 of 3302)	138104	3157.76	3302	97.25	6.39	0.86	1.44	0	1	0	2h 41m 33s	25287966	23092472	14425812	151	136	1398695786 bytes
	AGREE	SRR3458566	NC_011506.2	Rotavirus A (segment 2)	Rotavirus	1	100% (2687 of 2693)	99270	2789.32	2687	95.12	6.44	0.81	1.25	0	1	0	2h 41m 33s	25287966	23092472	14425812	151	136	1398695786 bytes
	AGREE	SRR3458566	NC_011500.2	Rotavirus A (segment 5)	Rotavirus	1	42% (672 of 1614)	83870	9422.89	672	51.4	4.33	0.63	0.49	0	0	0	2h 41m 33s	25287966	23092472	14425812	151	136	1398695786 bytes
	AGREE	SRR3458566	NC_011509.2	Rotavirus A (segment 6)	Rotavirus	1	100% (1356 of 1356)	61848	3443.71	1356	97.49	6.84	0.88	1.52	0	1	0	2h 41m 33s	25287966	23092472	14425812	151	136	1398695786 bytes
	AGREE	SRR3458566	NC_002306.3	Feline infectious peritonitis virus	Feline coronavirus	2	97% (28567 of 29355)	51290	135.56	3552	95.22	6.68	0.93	1.72	0	7	1	2h 41m 33s	25287966	23092472	14425812	151	136	1398695786 bytes
	AGREE	SRR3458566	NC_011503.2	Rotavirus A (segment 9)	Rotavirus	1	98% (1041 of 1062)	51096	3705.85	1041	86.24	6.13	0.77	1.07	0	1	0	2h 41m 33s	25287966	23092472	14425812	151	136	1398695786 bytes
	AGREE	SRR3458566	NC_005148.1	Porcine circovirus 2	Circovirus	2	93% (1653 of 1768)	49484	2260.22	148	92.21	5.77	0.92	1.8	0	4	107	2h 41m 33s	25287966	23092472	14425812	151	136	1398695786 bytes
	AGREE	SRR3458566	NC_011501.2	Rotavirus A (segment 7)	Rotavirus	1	86% (954 of 1105)	45856	3629.19	954	80	5.38	0.77	1.09	0	0	0	2h 41m 33s	25287966	23092472	14425812	151	136	1398695786 bytes
	AGREE	SRR3458566	NC_011502.2	Rotavirus A (segment 8)	Rotavirus	1	100% (1059 of 1059)	18940	1350.31	1059	86.16	6.01	0.8	1.2	0	1	0	2h 41m 33s	25287966	23092472	14425812	151	136	1398695786 bytes
	AGREE	SRR3458566	NC_001847.1	Bovine alphaherpesvirus 1	Varicellovirus	56	19% (25820 of 135301)	13426	39.26	171	98.87	6.79	0.99	1.97	1	12	0	2h 41m 33s	25287966	23092472	14425812	151	136	1398695786 bytes
	AGREE	SRR3458566	NC_011504.2	Rotavirus A (segment 10)	Rotavirus	1	100% (751 of 751)	11800	1186.3	751	92.61	5.85	0.92	1.67	0	1	0	2h 41m 33s	25287966	23092472	14425812	151	136	1398695786 bytes
	AGREE	SRR3458566	NC_013774.1	Porcine circovirus type 1/2a	unclassified Circovirus	3	48% (856 of 1767)	5144	453.87	118	94.04	7.14	0.95	1.82	0	0	5	2h 41m 33s	25287966	23092472	14425812	151	136	1398695786 bytes
	AGREE	SRR3458566	NC_011505.2	Rotavirus A (segment 11)	Rotavirus	1	100% (664 of 667)	2856	324.86	664	91.1	6.15	0.91	1.63	0	1	0	2h 41m 33s	25287966	23092472	14425812	151	136	1398695786 bytes
	DISAGREE	SRR3458566	NC_021704.1	Koala retrovirus	Gammaretrovirus	2	36% (3125 of 8566)	1350	32.64	172	73.48	5.3	0.67	0.66	0	1	0	2h 41m 33s	25287966	23092472	14425812	151	136	1398695786 bytes
6	AGREE	SRR3458567	NC_004067.1	Pepino mosaic virus	Potexvirus	1	99% (6415 of 6450)	1524354	17940.6	6415	88.78	6.12	0.79	1.15	0	5	14	1h 37m 25s	19500902	16833014	9145108	151	136	1044500796 bytes
	AGREE	SRR3458567	NC_001539.1	Canine parvovirus	Feline panleukopenia virus	1	91% (4862 of 5323)	666804	10354.5	4862	98.59	7.06	0.96	1.88	0	4	9	1h 37m 25s	19500902	16833014	9145108	151	136	1044500796 bytes
	AGREE	SRR3458567	NC_011508.2	Rotavirus A (segment 3)	Rotavirus	1	98% (2527 of 2591)	376406	11246	2527	84.6	5.8	0.77	1.09	2	1	0	1h 37m 25s	19500902	16833014	9145108	151	136	1044500796 bytes
	AGREE	SRR3458567	NC_011510.2	Rotavirus A (segment 4)	Rotavirus	2	87% (2050 of 2362)	343812	12662.4	367	76.21	4.8	0.71	0.87	1	0	36	1h 37m 25s	19500902	16833014	9145108	151	136	1044500796 bytes
	AGREE	SRR3458567	NC_011507.2	Rotavirus A (segment 1)	Rotavirus	1	100% (3302 of 3302)	321256	7345.5	3302	97.15	6.37	0.86	1.44	0	1	1	1h 37m 25s	19500902	16833014	9145108	151	136	1044500796 bytes
	AGREE	SRR3458567	NC_011506.2	Rotavirus A (segment 2)	Rotavirus	1	100% (2687 of 2693)	211630	5946.47	2687	95.01	6.4	0.81	1.25	0	1	2	1h 37m 25s	19500902	16833014	9145108	151	136	1044500796 bytes
	AGREE	SRR3458567	NC_011509.2	Rotavirus A (segment 6)	Rotavirus	1	100% (1356 of 1356)	145588	8106.19	1356	97.49	6.84	0.88	1.52	0	1	0	1h 37m 25s	19500902	16833014	9145108	151	136	1044500796 bytes
	AGREE	SRR3458567	NC_002306.3	Feline infectious peritonitis virus	Feline coronavirus	2	97% (28584 of 29355)	119674	316.1	3552	95.24	6.69	0.93	1.72	0	7	0	1h 37m 25s	19500902	16833014	9145108	151	136	1044500796 bytes
	AGREE	SRR3458567	NC_011503.2	Rotavirus A (segment 9)	Rotavirus	1	97% (1030 of 1062)	119234	8740.02	1030	85.93	5.74	0.76	1.05	1	1	0	1h 37m 25s	19500902	16833014	9145108	151	136	1044500796 bytes
	AGREE	SRR3458567	NC_011501.2	Rotavirus A (segment 7)	Rotavirus	1	97% (1074 of 1105)	115306	8105.78	1074	79.94	5.33	0.76	1.04	0	1	0	1h 37m 25s	19500902	16833014	9145108	151	136	1044500796 bytes
	AGREE	SRR3458567	NC_011500.2	Rotavirus A (segment 5)	Rotavirus	1	27% (436 of 1614)	108994	18874.2	436	54.81	4.92	0.64	0.56	0	0	0	1h 37m 25s	19500902	16833014	9145108	151	136	1044500796 bytes
	AGREE	SRR3458567	NC_005148.1	Porcine circovirus 2	Circovirus	1	100% (1768 of 1768)	60040	2563.98	1768	90.67	5.37	0.92	1.79	0	4	102	1h 37m 25s	19500902	16833014	9145108	151	136	1044500796 bytes
	AGREE	SRR3458567	NC_001538.1	Human polyomavirus 1	Betapolyomavirus	2	98% (5051 of 5153)	56756	848.37	209	99.68	7.02	1	1.99	0	6	0	1h 37m 25s	19500902	16833014	9145108	151	136	1044500796 bytes
	AGREE	SRR3458567	NC_011504.2	Rotavirus A (segment 10)	Rotavirus	1	100% (751 of 751)	54176	5446.5	751	92.61	5.85	0.92	1.67	0	1	0	1h 37m 25s	19500902	16833014	9145108	151	136	1044500796 bytes
	AGREE	SRR3458567	NC_011502.2	Rotavirus A (segment 8)	Rotavirus	1	97% (1023 of 1059)	47922	3536.88	1023	86.16	6.01	0.8	1.2	0	1	0	1h 37m 25s	19500902	16833014	9145108	151	136	1044500796 bytes
	AGREE	SRR3458567	NC_011505.2	Rotavirus A (segment 11)	Rotavirus	1	100% (667 of 667)	11784	1333.91	667	91.1	6.15	0.91	1.63	0	1	0	1h 37m 25s	19500902	16833014	9145108	151	136	1044500796 bytes
	AGREE	SRR3458567	NC_001847.1	Bovine alphaherpesvirus 1	Varicellovirus	38	11% (15157 of 135301)	3318	16.53	151	98.53	6.89	0.99	1.97	2	9	0	1h 37m 25s	19500902	16833014	9145108	151	136	1044500796 bytes
	DISAGREE	SRR3458567	NC_021704.1	Koala retrovirus	Gammaretrovirus	2	69% (5913 of 8566)	2096	26.77	686	66.6	4.93	0.62	0.48	0	1	0	1h 37m 25s	19500902	16833014	9145108	151	136	1044500796 bytes
	AGREE	SRR3458567	NC_013774.1	Porcine circovirus type 1/2a	unclassified Circovirus	2	21% (367 of 1767)	1890	389.04	94	90.16	6.68	0.95	1.8	0	0	2	1h 37m 25s	19500902	16833014	9145108	151	136	1044500796 bytes
7	AGREE	SRR3458568	NC_004067.1	Pepino mosaic virus	Potexvirus	2	92% (5947 of 6450)	1721932	21860.8	1369	92.29	6.36	0.81	1.22	1	5	6	12h 07m 24s	23846478	21788568	14080638	151	136	1289080647 bytes
	AGREE	SRR3458568	NC_001539.1	Canine parvovirus	Feline panleukopenia virus	2	89% (4749 of 5323)	518854	8248.81	1977	97.97	6.75	0.96	1.86	2	3	29	12h 07m 24s	23846478	21788568	14080638	151	136	1289080647 bytes
	AGREE	SRR3458568	NC_011508.2	Rotavirus A (segment 3)	Rotavirus	1	98% (2546 of 2591)	492842	14615	2546	78.95	4.28	0.72	1.02	0	1	163	12h 07m 24s	23846478	21788568	14080638	151	136	1289080647 bytes
	AGREE	SRR3458568	NC_011510.2	Rotavirus A (segment 4)	Rotavirus	2	73% (1735 of 2362)	466302	20291.5	252	77.93	5.38	0.72	0.88	0	1	4	12h 07m 24s	23846478	21788568	14080638	151	136	1289080647 bytes
	AGREE	SRR3458568	NC_011507.2	Rotavirus A (segment 1)	Rotavirus	1	100% (3299 of 3302)	331256	7581.08	3299	96.97	6.37	0.86	1.43	0	1	1	12h 07m 24s	23846478	21788568	14080638	151	136	1289080647 bytes
	AGREE	SRR3458568	NC_011506.2	Rotavirus A (segment 2)	Rotavirus	1	100% (2688 of 2693)	252496	7092.11	2688	94.78	6.12	0.81	1.24	2	1	2	12h 07m 24s	23846478	21788568	14080638	151	136	1289080647 bytes
	AGREE	SRR3458568	NC_011509.2	Rotavirus A (segment 6)	Rotavirus	1	100% (1356 of 1356)	205086	11418.9	1356	97.49	6.84	0.88	1.52	0	1	0	12h 07m 24s	23846478	21788568	14080638	151	136	1289080647 bytes
	AGREE	SRR3458568	NC_011503.2	Rotavirus A (segment 9)	Rotavirus	1	100% (1062 of 1062)	125664	8933.83	1062	86.24	6.13	0.77	1.09	0	1	1	12h 07m 24s	23846478	21788568	14080638	151	136	1289080647 bytes
	AGREE	SRR3458568	NC_011501.2	Rotavirus A (segment 7)	Rotavirus	1	97% (1074 of 1105)	107030	7524.03	1074	79.62	5.18	0.76	1.04	0	1	2	12h 07m 24s	23846478	21788568	14080638	151	136	1289080647 bytes
	AGREE	SRR3458568	NC_005148.1	Porcine circovirus 2	Circovirus	1	100% (1771 of 1768)	60676	2586.76	1771	92.31	5.83	0.92	1.77	0	4	94	12h 07m 24s	23846478	21788568	14080638	151	136	1289080647 bytes
	AGREE	SRR3458568	NC_011502.2	Rotavirus A (segment 8)	Rotavirus	1	99% (1053 of 1059)	59618	4274.67	1053	86.16	6.01	0.8	1.21	0	1	0	12h 07m 24s	23846478	21788568	14080638	151	136	1289080647 bytes
	AGREE	SRR3458568	NC_001538.1	Human polyomavirus 1	Betapolyomavirus	1	100% (5138 of 5153)	58722	862.91	5138	99.63	7.01	0.98	1.94	0	6	36	12h 07m 24s	23846478	21788568	14080638	151	136	1289080647 bytes
	AGREE	SRR3458568	NC_011504.2	Rotavirus A (segment 10)	Rotavirus	1	100% (751 of 751)	43534	4376.78	751	92.61	5.73	0.92	1.67	0	1	2	12h 07m 24s	23846478	21788568	14080638	151	136	1289080647 bytes
	AGREE	SRR3458568	NC_002306.3	Feline infectious peritonitis virus	Feline coronavirus	4	26% (7732 of 29355)	24210	236.42	22	91.75	6.2	0.9	1.61	2	4	0	12h 07m 24s	23846478	21788568	14080638	151	136	1289080647 bytes
	AGREE	SRR3458568	NC_011500.2	Rotavirus A (segment 5)	Rotavirus	1	80% (1295 of 1614)	23566	1374	1295	39.34	2.09	0.51	0.11	0	0	58	12h 07m 24s	23846478	21788568	14080638	151	136	1289080647 bytes
	AGREE	SRR3458568	NC_001847.1	Bovine alphaherpesvirus 1	Varicellovirus	71	23% (30924 of 135301)	14134	34.51	78	98.73	6.81	0.99	1.97	0	19	0	12h 07m 24s	23846478	21788568	14080638	151	136	1289080647 bytes
	AGREE	SRR3458568	NC_011505.2	Rotavirus A (segment 11)	Rotavirus	1	100% (667 of 667)	13350	1511.15	667	91.1	6.15	0.91	1.63	0	1	0	12h 07m 24s	23846478	21788568	14080638	151	136	1289080647 bytes
	AGREE	SRR3458568	NC_013774.1	Porcine circovirus type 1/2a	unclassified Circovirus	3	33% (585 of 1767)	4810	621.01	89	91.75	7.02	0.93	1.76	0	0	8	12h 07m 24s	23846478	21788568	14080638	151	136	1289080647 bytes
	DISAGREE	SRR3458568	NC_001885.2	Gibbon ape leukemia virus	Replication competent viruses	1	65% (5225 of 8088)	2222	32.13	5225	66.9	4.85	0.62	0.5	0	1	0	12h 07m 24s	23846478	21788568	14080638	151	136	1289080647 bytes
	AGREE	SRR3458568	NC_013774.1	Porcine circovirus type 1/2a	unclassified Circovirus	1	20% (361 of 1767)	10	2.37	361	83.33	3.96	0.88	1.7	0	0	36	12h 07m 24s	23846478	21788568	14080638	151	136	1289080647 bytes
8	AGREE	SRR3458569	NC_004067.1	Pepino mosaic virus	Potexvirus	1	100% (6447 of 6450)	1720980	20154.2	6447	89.56	6.03	0.78	1.15	0	5	62	10h 12m 30s	24892438	21906760	13458650	151	136	1291478619 bytes
	AGREE	SRR3458569	NC_001539.1	Canine parvovirus	Feline panleukopenia virus	1	89% (4730 of 5323)	670726	10706.1	4730	98.35	6.53	0.95	1.84	0	3	104	10h 12m 30s	24892438	21906760	13458650	151	136	1291478619 bytes
	AGREE	SRR3458569	NC_011510.2	Rotavirus A (segment 4)	Rotavirus	2	89% (2112 of 2362)	483574	17286.9	287	74.79	5.26	0.71	0.83	0	0	0	10h 12m 30s	24892438	21906760	13458650	151	136	1291478619 bytes
	AGREE	SRR3458569	NC_011507.2	Rotavirus A (segment 1)	Rotavirus	1	100% (3302 of 3302)	390964	8939.39	3302	96.79	6.28	0.86	1.44	0	1	8	10h 12m 30s	24892438	21906760	13458650	151	136	1291478619 bytes
	AGREE	SRR3458569	NC_011508.2	Rotavirus A (segment 3)	Rotavirus	1	91% (2356 of 2591)	369262	11833.4	2356	85.19	5.77	0.77	1.08	2	0	0	10h 12m 30s	24892438	21906760	13458650	151	136	1291478619 bytes
	AGREE	SRR3458569	NC_011500.2	Rotavirus A (segment 5)	Rotavirus	1	78% (1256 of 1614)	358564	21553.9	1256	41.53	2.95	0.53	0.08	1	0	0	10h 12m 30s	24892438	21906760	13458650	151	136	1291478619 bytes
	AGREE	SRR3458569	NC_011509.2	Rotavirus A (segment 6)	Rotavirus	1	100% (1356 of 1356)	245196	13652.2	1356	97.24	6.78	0.88	1.52	0	1	2	10h 12m 30s	24892438	21906760	13458650	151	136	1291478619 bytes
	AGREE	SRR3458569	NC_011506.2	Rotavirus A (segment 2)	Rotavirus	1	84% (2249 of 2693)	201392	6760.83	2249	97.3	6.68	0.82	1.27	0	1	0	10h 12m 30s	24892438	21906760	13458650	151	136	1291478619 bytes
	AGREE	SRR3458569	NC_011501.2	Rotavirus A (segment 7)	Rotavirus	1	97% (1074 of 1105)	179418	12612.7	1074	72.29	2.85	0.71	0.98	0	1	82	10h 12m 30s	24892438	21906760	13458650	151	136	1291478619 bytes
	AGREE	SRR3458569	NC_002306.3	Feline infectious peritonitis virus	Feline coronavirus	2	97% (28593 of 29355)	125950	332.58	3552	95.24	6.69	0.93	1.72	0	7	0	10h 12m 30s	24892438	21906760	13458650	151	136	1291478619 bytes
	AGREE	SRR3458569	NC_011503.2	Rotavirus A (segment 9)	Rotavirus	2	89% (945 of 1062)	121268	9688.72	240	86.81	6.12	0.78	1.13	0	1	3	10h 12m 30s	24892438	21906760	13458650	151	136	1291478619 bytes
	AGREE	SRR3458569	NC_001538.1	Human polyomavirus 1	Betapolyomavirus	2	98% (5051 of 5153)	64720	967.43	209	99.68	7.02	1	1.99	0	6	0	10h 12m 30s	24892438	21906760	13458650	151	136	1291478619 bytes
	AGREE	SRR3458569	NC_011502.2	Rotavirus A (segment 8)	Rotavirus	1	97% (1029 of 1059)	55138	4045.61	1029	83.02	4.69	0.77	1.15	1	1	33	10h 12m 30s	24892438	21906760	13458650	151	136	1291478619 bytes
	AGREE	SRR3458569	NC_005148.1	Porcine circovirus 2	Circovirus	1	100% (1768 of 1768)	53506	2284.96	1768	89.76	5.19	0.91	1.78	0	3	111	10h 12m 30s	24892438	21906760	13458650	151	136	1291478619 bytes
	AGREE	SRR3458569	NC_011504.2	Rotavirus A (segment 10)	Rotavirus	1	100% (751 of 751)	34624	3481.02	751	92.61	5.85	0.92	1.67	0	1	0	10h 12m 30s	24892438	21906760	13458650	151	136	1291478619 bytes
	AGREE	SRR3458569	NC_011505.2	Rotavirus A (segment 11)	Rotavirus	1	100% (667 of 667)	12112	1371.19	667	91.1	6.15	0.91	1.63	0	1	0	10h 12m 30s	24892438	21906760	13458650	151	136	1291478619 bytes
	AGREE	SRR3458569	NC_001847.1	Bovine alphaherpesvirus 1	Varicellovirus	61	18% (24989 of 135301)	11644	35.18	107	98.6	6.82	0.99	1.98	3	11	0	10h 12m 30s	24892438	21906760	13458650	151	136	1291478619 bytes
	AGREE	SRR3458569	NC_013774.1	Porcine circovirus type 1/2a	unclassified Circovirus	2	39% (684 of 1767)	6792	749.82	117	82.46	3.66	0.86	1.68	0	0	75	10h 12m 30s	24892438	21906760	13458650	151	136	1291478619 bytes
	DISAGREE	SRR3458569	NC_021704.1	Koala retrovirus	Gammaretrovirus	1	48% (4106 of 8566)	2222	40.88	4106	68.36	4.75	0.64	0.59	0	2	36	10h 12m 30s	24892438	21906760	13458650	151	136	1291478619 bytes
Single virus - HIV-1
9	AGREE	ERR732065	NC_001802.1	Human immunodeficiency virus 1	Primate lentivirus group	1	100% (9187 of 9181)	1136346	9276.81	9187	84.09	5.02	0.88	1.64	0	9	392	0h 14m 55s	1384588	1360400	1119014	150	135	57797683 bytes
10	AGREE	ERR732066	NC_001802.1	Human immunodeficiency virus 1	Primate lentivirus group	2	87% (7972 of 9181)	1478156	13906.4	510	88.71	6.17	0.92	1.68	4	6	3	0h 09m 40s	1612542	1590232	1478240	150	135	59641999 bytes
11	AGREE	ERR732067	NC_001802.1	Human immunodeficiency virus 1	Primate lentivirus group	3	93% (8535 of 9181)	1405774	12353	461	81.8	5.66	0.87	1.5	0	10	117	0h 09m 17s	1611472	1577136	1395476	150	135	65396366 bytes
12	AGREE	ERR732068	NC_001802.1	Human immunodeficiency virus 1	Primate lentivirus group	4	83% (7627 of 9181)	1072868	10550	552	86.57	5.79	0.9	1.62	0	8	132	0h 30m 48s	1481756	1456822	1087824	150	135	59213497 bytes
13	AGREE	ERR732069	NC_001802.1	Human immunodeficiency virus 1	Primate lentivirus group	4	75% (6931 of 9181)	1268390	13725.2	397	87.39	5.82	0.91	1.69	0	7	107	0h 43m 29s	1642692	1598868	1319724	150	135	69746904 bytes
14	AGREE	ERR732070	NC_001802.1	Human immunodeficiency virus 1	Primate lentivirus group	2	92% (8478 of 9181)	998560	8833.69	3592	79.89	5.5	0.83	1.35	0	8	102	0h 07m 06s	1178962	1161670	998680	150	135	51787862 bytes
15	AGREE	ERR732071	NC_001802.1	Human immunodeficiency virus 1	Primate lentivirus group	2	92% (8459 of 9181)	1445028	12812	3768	86.78	6.22	0.9	1.64	0	10	13	0h 10m 28s	1782480	1748242	1457618	150	135	69654465 bytes
16	AGREE	ERR732072	NC_001802.1	Human immunodeficiency virus 1	Primate lentivirus group	2	92% (8451 of 9181)	1417194	12577.2	3599	87.31	5.48	0.91	1.68	2	6	185	0h 10m 26s	1554622	1532344	1443012	150	135	69154850 bytes
17	AGREE	ERR732073	NC_001802.1	Human immunodeficiency virus 1	Primate lentivirus group	1	99% (9130 of 9181)	1760806	24107.5	9130	78.91	5.01	0.83	1.38	0	8	244	0h 25m 07s	2154896	2071782	1771760	250	235	193211565 bytes
18	AGREE	ERR732074	NC_001802.1	Human immunodeficiency virus 1	Primate lentivirus group	1	99% (9128 of 9181)	1141246	15628.4	9128	78.87	4.9	0.83	1.37	2	8	268	0h 16m 57s	1766754	1650004	1155674	250	235	146925867 bytes
	DISAGREE	ERR732074	NC_001710.1	GB virus C	Pegivirus C	1	16% (1473 of 9392)	90	7.65	1473	96.13	6.71	0.84	1.38	0	0	0	0h 16m 57s	1766754	1650004	1155674	250	235	146925867 bytes
19	AGREE	ERR732075
20	AGREE	ERR732076	NC_001802.1	Human immunodeficiency virus 1	Primate lentivirus group	1	99% (9101 of 9181)	1541648	21174.2	9101	79.66	5.75	0.84	1.35	2	7	4	0h 22m 05s	2306272	2218270	1813660	250	235	175005242 bytes
21	AGREE	ERR732077	NC_001802.1	Human immunodeficiency virus 1	Primate lentivirus group	1	99% (9134 of 9181)	1501964	20554.6	9134	79.57	5.76	0.84	1.36	2	7	4	2h 44m 00s	2085656	1999642	1505634	250	235	161957045 bytes
22	AGREE	ERR732078	NC_001802.1	Human immunodeficiency virus 1	Primate lentivirus group	1	99% (9122 of 9181)	1483384	20327	9122	79.74	5.76	0.84	1.35	2	7	6	0h 21m 00s	2083562	1973386	1533644	250	235	197231157 bytes
Single virus - HIV-1
23	AGREE	RES003_S73	NC_001802.1	Human immunodeficiency virus 1	Primate lentivirus group	2	91% (8366 of 9181)	26088	469.33	3602	79.86	5.55	0.83	1.33	0	6	71	0h 01m 37s	177098	157312	28180	301	286	17226816 bytes
24	AGREE	RES003-R_S95	NC_001802.1	Human immunodeficiency virus 1	Primate lentivirus group	5	70% (6389 of 9181)	1438	33.88	241	82.43	5.68	0.84	1.39	2	4	40	0h 00m 33s	18882	14628	1664	301	286	1823148 bytes
25	AGREE	RES007_S20	NC_001802.1	Human immunodeficiency virus 1	Primate lentivirus group	1	98% (9020 of 9181)	341842	5703.71	9020	80.61	5.59	0.84	1.36	2	11	47	0h 04m 36s	604208	506468	348146	301	286	54530943 bytes
26	AGREE	RES026_S74	NC_001802.1	Human immunodeficiency virus 1	Primate lentivirus group	4	87% (7985 of 9181)	504	9.53	388	79.01	4.72	0.82	1.34	2	11	287	0h 00m 58s	200814	165238	3682	301	286	20128010 bytes
27	AGREE	RES047_S75	NC_001802.1	Human immunodeficiency virus 1	Primate lentivirus group	1	99% (9091 of 9181)	295950	4899.42	9091	80.1	5.79	0.83	1.34	0	8	0	0h 03m 44s	425070	354284	297470	301	286	31005574 bytes
28	AGREE	RES055_S59	NC_001802.1	Human immunodeficiency virus 1	Primate lentivirus group	4	91% (8359 of 9181)	42254	760.77	294	80.84	5.62	0.84	1.37	4	11	2	0h 04m 47s	632508	518530	53520	301	286	43831764 bytes
	DISAGREE (extra GD)	RES055_S59	NC_014075.1	Torque teno virus 12	Alphatorquevirus	2	30% (1140 of 3759)	46	6.21	479	59.45	4.38	0.69	0.75	0	1	0	0h 04m 47s	632508	518530	53520	301	286	43831764 bytes
29	AGREE	RES064_S21	NC_001802.1	Human immunodeficiency virus 1	Primate lentivirus group	1	98% (9021 of 9181)	110752	1847.73	9021	80.39	5.79	0.84	1.37	0	8	23	0h 06m 25s	583068	534638	122894	301	286	49900640 bytes
30	AGREE	RES072_S22	NC_001802.1	Human immunodeficiency virus 1	Primate lentivirus group	1	99% (9088 of 9181)	590308	9775.7	9088	79.8	5.2	0.84	1.4	3	10	125	0h 10m 02s	729866	668536	590968	301	286	75260710 bytes
31	AGREE	RES076_S88	NC_001802.1	Human immunodeficiency virus 1	Primate lentivirus group	2	94% (8615 of 9181)	294212	5139.76	4068	80.34	5.63	0.83	1.34	0	9	44	0h 04m 51s	517056	462574	298682	301	286	49701598 bytes
32	AGREE	RES089_S23	NC_001802.1	Human immunodeficiency virus 1	Primate lentivirus group	1	100% (9139 of 9181)	83304	1371.87	9139	79.08	5.16	0.83	1.37	0	9	212	0h 01m 57s	370832	271866	88064	301	286	21055960 bytes
33	AGREE	RES092_S54	NC_001802.1	Human immunodeficiency virus 1	Primate lentivirus group	1	100% (9138 of 9181)	398280	6559.57	9138	77.62	5.1	0.82	1.32	2	9	129	1h 41m 56s	1069162	892136	583574	301	286	93058992 bytes
	DISAGREE (extra GD)	RES092_S54	NC_014088.1	Torque teno mini virus 3	Betatorquevirus	1	84% (2430 of 2897)	370	22.98	2430	36.61	2.3	0.55	0.19	1	5	1	1h 41m 56s	1069162	892136	583574	301	286	93058992 bytes
34	AGREE	RES106_S14	NC_001802.1	Human immunodeficiency virus 1	Primate lentivirus group	1	98% (9012 of 9181)	495012	8266.71	9012	80.5	5.08	0.83	1.38	0	9	249	0h 56m 59s	916818	832998	497686	301	286	86265607 bytes
35	AGREE	RES118_S16	NC_001802.1	Human immunodeficiency virus 1	Primate lentivirus group	1	99% (9058 of 9181)	73160	1215.6	9058	80.7	5.69	0.84	1.36	0	11	53	0h 03m 33s	637512	573188	80646	301	286	47150087 bytes
36	AGREE	RES142_S40	NC_001802.1	Human immunodeficiency virus 1	Primate lentivirus group	1	98% (9020 of 9181)	538810	8990.13	9020	78.24	5.08	0.82	1.34	0	10	201	0h 06m 27s	858306	688402	537910	301	286	78941180 bytes
37	AGREE	RES146_S6	NC_001802.1	Human immunodeficiency virus 1	Primate lentivirus group	6	51% (4680 of 9181)	226	7.27	315	77.58	4.74	0.81	1.3	0	7	157	0h 00m 26s	2662	458	262	301	286	304925 bytes
38	AGREE	RES162_S10	NC_001802.1	Human immunodeficiency virus 1	Primate lentivirus group	1	100% (9218 of 9181)	206922	3378.38	9218	79.6	5.5	0.82	1.34	6	14	48	0h 03m 28s	560894	504808	205100	301	286	45439665 bytes
39	AGREE	RES166_S76	NC_001802.1	Human immunodeficiency virus 1	Primate lentivirus group	2	93% (8540 of 9181)	47704	840.72	3996	79.38	5.47	0.83	1.32	0	7	37	0h 03m 01s	215694	186004	50316	301	286	17966903 bytes
40	AGREE	RES170_S77	NC_001802.1	Human immunodeficiency virus 1	Primate lentivirus group	2	94% (8638 of 9181)	52270	910.74	3651	78.75	5.31	0.82	1.32	2	8	97	0h 01m 44s	390930	339718	56058	301	286	29157152 bytes
41	AGREE	RES172_S41	NC_001802.1	Human immunodeficiency virus 1	Primate lentivirus group	1	97% (8938 of 9181)	401820	6765.96	8938	78.19	4.73	0.82	1.35	4	7	260	1h 19m 15s	1083386	932420	588816	301	286	101856320 bytes
42	AGREE	RES173_S70	NC_001802.1	Human immunodeficiency virus 1	Primate lentivirus group	2	89% (8144 of 9181)	24796	458.23	3563	79.52	5.73	0.84	1.35	0	8	1	0h 01m 36s	283652	223122	28490	301	286	25507853 bytes
	DISAGREE (extra GD)	RES173_S70	NC_014075.1	Torque teno virus 12	Alphatorquevirus	2	46% (1732 of 3759)	220	19.24	583	82.85	5.49	0.88	1.57	0	1	32	0h 01m 36s	283652	223122	28490	301	286	25507853 bytes
43	AGREE	RES174_S44	NC_001802.1	Human immunodeficiency virus 1	Primate lentivirus group	1	99% (9053 of 9181)	133038	2211.68	9053	80.04	5.81	0.84	1.36	0	8	0	0h 02m 43s	480154	406170	158242	301	286	42128236 bytes
44	AGREE	RES185_S71	NC_001802.1	Human immunodeficiency virus 1	Primate lentivirus group	2	97% (8926 of 9181)	305234	5146.52	656	79.49	5.49	0.83	1.35	0	8	81	1h 01m 09s	686328	596434	399114	301	286	63783605 bytes
45	AGREE	RES198_S49	NC_001802.1	Human immunodeficiency virus 1	Primate lentivirus group	2	96% (8831 of 9181)	211328	3601.53	3807	79.15	5.53	0.84	1.36	0	10	52	0h 03m 33s	418640	344204	211846	301	286	39731675 bytes
46	AGREE	RES198R_S92	NC_001802.1	Human immunodeficiency virus 1	Primate lentivirus group	2	97% (8926 of 9181)	245620	4141.38	2790	80.47	5.78	0.84	1.36	0	9	2	0h 37m 05s	618592	562758	271762	301	286	60915913 bytes
47	AGREE	RES205_S80	NC_001802.1	Human immunodeficiency virus 1	Primate lentivirus group	1	99% (9123 of 9181)	213286	3518.54	9123	80.39	5.68	0.84	1.37	0	9	57	0h 03m 23s	347748	313546	217970	301	286	25645896 bytes
48	AGREE	RES209_S52	NC_001802.1	Human immunodeficiency virus 1	Primate lentivirus group	1	94% (8621 of 9181)	98988	1728.09	8621	80.88	5.77	0.83	1.35	0	9	27	0h 11m 35s	550678	473164	109740	301	286	51214213 bytes
49	AGREE	RES233_S87	NC_001802.1	Human immunodeficiency virus 1	Primate lentivirus group	1	97% (8941 of 9181)	354384	5965.21	8941	80.67	5.73	0.84	1.36	0	10	41	1h 00m 10s	686006	613598	365844	301	286	52547864 bytes
	DISAGREE (extra GD)	RES233_S87	NC_014076.1	Torque teno virus 10	Alphatorquevirus	1	66% (2480 of 3770)	1286	78.08	2480	88.25	6.44	0.85	1.49	0	1	96	1h 00m 10s	686006	613598	365844	301	286	52547864 bytes
50	AGREE	RES242_S12	NC_001802.1	Human immunodeficiency virus 1	Primate lentivirus group	1	98% (9022 of 9181)	370386	6178.58	9022	81.11	5.48	0.84	1.39	0	7	114	0h 05m 23s	619716	583358	371872	301	286	54278996 bytes
51	AGREE	RES244_S15	NC_001802.1	Human immunodeficiency virus 1	Primate lentivirus group	1	98% (9028 of 9181)	372924	6216.79	9028	78.37	5.06	0.83	1.38	0	9	171	1h 46m 27s	921980	766152	641580	301	286	78212315 bytes
	DISAGREE (extra GD)	RES244_S15	NC_002076.2	Torque teno virus 1	Alphatorquevirus	1	24% (930 of 3852)	46	7.44	930	71.88	5.85	0.76	1.02	0	0	0	1h 46m 27s	921980	766152	641580	301	286	78212315 bytes
52	AGREE	RES252_S36	NC_001802.1	Human immunodeficiency virus 1	Primate lentivirus group	1	99% (9122 of 9181)	314172	5183.4	9122	79.9	5.61	0.83	1.36	1	9	57	0h 04m 18s	508700	464738	291310	301	286	54133190 bytes
	DISAGREE (extra GD)	RES252_S36	NC_014076.1	Torque teno virus 10	Alphatorquevirus	1	11% (412 of 3770)	3756	1372.56	412	91.15	7.82	0.92	1.69	0	0	0	0h 04m 18s	508700	464738	291310	301	286	54133190 bytes
53	AGREE	RES254_S89	NC_001802.1	Human immunodeficiency virus 1	Primate lentivirus group	2	91% (8326 of 9181)	245742	4442.05	3730	78.93	5.6	0.83	1.33	0	10	23	0h 04m 02s	426620	400480	248284	301	286	40068735 bytes
54	AGREE	RES255_S45	NC_001802.1	Human immunodeficiency virus 1	Primate lentivirus group	1	98% (8999 of 9181)	401112	6708.26	8999	81.66	5.81	0.85	1.38	0	9	14	0h 38m 42s	850262	745282	449926	301	286	61724816 bytes
55	AGREE	RES264_S56	NC_001802.1	Human immunodeficiency virus 1	Primate lentivirus group	1	99% (9048 of 9181)	277450	4614.99	9048	79.9	5.71	0.83	1.35	0	8	61	0h 37m 30s	793196	635760	313212	301	286	49626461 bytes
56	AGREE	RES268_S31	NC_001802.1	Human immunodeficiency virus 1	Primate lentivirus group	1	99% (9060 of 9181)	379868	6310.17	9060	80.73	5.66	0.84	1.35	2	9	37	0h 05m 14s	669160	587944	381720	301	286	50591369 bytes
57	AGREE	RES278_S9	NC_001802.1	Human immunodeficiency virus 1	Primate lentivirus group	1	100% (9146 of 9181)	244938	4030.53	9146	79.59	5.44	0.83	1.35	2	8	69	0h 04m 51s	400220	372534	246834	301	286	42406618 bytes
58	AGREE	RES281_S8	NC_001802.1	Human immunodeficiency virus 1	Primate lentivirus group	1	98% (8990 of 9181)	87366	1462.6	8990	80.06	5.49	0.83	1.35	0	9	103	0h 21m 59s	264226	238980	114742	301	286	35615535 bytes
59	AGREE	RES284_S86	NC_001802.1	Human immunodeficiency virus 1	Primate lentivirus group	1	99% (9059 of 9181)	419152	6963.51	9059	79.33	5.33	0.83	1.35	3	9	79	0h 06m 31s	558782	515542	423146	301	286	46990413 bytes
60	AGREE	RES297_S3	NC_001802.1	Human immunodeficiency virus 1	Primate lentivirus group	1	100% (9212 of 9181)	562408	9188.3	9212	78.65	5.11	0.82	1.36	2	9	185	0h 08m 34s	801704	717068	553722	301	286	64232662 bytes
61	AGREE	RES302_S53	NC_001802.1	Human immunodeficiency virus 1	Primate lentivirus group	2	96% (8840 of 9181)	280562	4776.57	2205	80.08	5.27	0.83	1.36	4	8	137	1h 50m 16s	873902	739802	518868	301	286	60948344 bytes
62	AGREE	RES304_S55	NC_001802.1	Human immunodeficiency virus 1	Primate lentivirus group	1	99% (9088 of 9181)	489078	8099.28	9088	79.22	5.21	0.83	1.36	2	9	158	0h 07m 46s	890008	735190	509796	301	286	74615022 bytes
63	AGREE	RES309_S30	NC_001802.1	Human immunodeficiency virus 1	Primate lentivirus group	1	99% (9090 of 9181)	553046	9156.62	9090	80.08	5.64	0.83	1.34	0	9	33	0h 06m 56s	758380	698122	555798	301	286	80933719 bytes
64	AGREE	RES310_S51	NC_001802.1	Human immunodeficiency virus 1	Primate lentivirus group	1	99% (9091 of 9181)	1013830	16783.8	9091	79.15	5.46	0.83	1.35	2	12	83	0h 12m 55s	1410056	1216356	1029136	301	286	127557198 bytes
65	AGREE	RES311_S78	NC_001802.1	Human immunodeficiency virus 1	Primate lentivirus group	2	87% (7989 of 9181)	96660	1820.95	3462	80.52	5.74	0.84	1.37	0	7	15	0h 11m 08s	660124	532430	102414	301	286	40990970 bytes
	DISAGREE (extra GD)	RES311_S78	NC_001710.1	GB virus C	Pegivirus C	2	17% (1573 of 9392)	24	2.48	358	93.54	5.61	0.85	1.49	0	0	76	0h 11m 08s	660124	532430	102414	301	286	40990970 bytes
66	AGREE	RES317_S32	NC_001802.1	Human immunodeficiency virus 1	Primate lentivirus group	1	99% (9060 of 9181)	538510	8945.45	9060	79.61	5.56	0.83	1.34	1	9	94	1h 44m 39s	758024	689430	592676	301	286	77928958 bytes
67	AGREE	RES320_S79	NC_001802.1	Human immunodeficiency virus 1	Primate lentivirus group	2	90% (8255 of 9181)	119376	2176.4	3721	78.98	5.28	0.83	1.35	4	7	85	0h 02m 55s	413412	344362	121354	301	286	26889632 bytes
68	AGREE	RES322_S48	NC_001802.1	Human immunodeficiency virus 1	Primate lentivirus group	1	99% (9060 of 9181)	359696	5975.11	9060	80.09	5.79	0.84	1.35	0	8	0	0h 41m 27s	623596	542682	365146	301	286	69510946 bytes
69	AGREE	RES323_S35	NC_001802.1	Human immunodeficiency virus 1	Primate lentivirus group	1	100% (9165 of 9181)	361750	5940.39	9165	79.19	5.52	0.83	1.34	0	8	85	0h 04m 19s	636704	515530	362598	301	286	39610099 bytes
70	AGREE	RES326_S13	NC_001802.1	Human immunodeficiency virus 1	Primate lentivirus group	1	98% (9000 of 9181)	413930	6921.83	9000	80.89	5.88	0.84	1.37	0	11	2	1h 14m 19s	786178	685894	415562	301	286	57076751 bytes
71	AGREE	RES351_S69	NC_001802.1	Human immunodeficiency virus 1	Primate lentivirus group	1	99% (9059 of 9181)	714388	11868.4	9059	80.3	5.31	0.84	1.39	2	12	136	0h 12m 57s	929462	838606	733392	301	286	88405802 bytes
72	AGREE	RES356B_S34	NC_001802.1	Human immunodeficiency virus 1	Primate lentivirus group	1	100% (9142 of 9181)	476278	7840.72	9142	81.12	5.57	0.84	1.37	0	9	86	0h 05m 27s	870102	703174	478124	301	286	69185474 bytes
73	AGREE	RES361_S19	NC_001802.1	Human immunodeficiency virus 1	Primate lentivirus group	2	95% (8697 of 9181)	371950	6436.53	656	80.29	5.7	0.83	1.34	0	8	46	0h 04m 39s	813154	655532	377016	301	286	62204429 bytes
74	AGREE	RES370_S85	NC_001802.1	Human immunodeficiency virus 1	Primate lentivirus group	2	93% (8557 of 9181)	142756	2510.8	3991	79.56	5.44	0.83	1.35	0	7	70	0h 02m 36s	460788	421260	142258	301	286	49602896 bytes
75	AGREE	RES403_S93	NC_001802.1	Human immunodeficiency virus 1	Primate lentivirus group	1	98% (9032 of 9181)	441138	7350.7	9032	79.65	5.5	0.83	1.34	0	10	79	0h 06m 39s	791132	731060	446440	301	286	68292818 bytes
76	AGREE	RES410_S57	NC_001802.1	Human immunodeficiency virus 1	Primate lentivirus group	1	99% (9071 of 9181)	289276	4799.49	9071	80.47	5.81	0.84	1.38	0	12	8	0h 20m 03s	890766	716524	311892	301	286	71417134 bytes
	DISAGREE (extra GD)	RES410_S57	NC_014082.1	Torque teno mini virus 7	Betatorquevirus	1	85% (2518 of 2952)	12426	742.75	2518	44.34	3.16	0.59	0.35	0	1	0	0h 20m 03s	890766	716524	311892	301	286	71417134 bytes
	DISAGREE (extra GD)	RES410_S57	NC_014075.1	Torque teno virus 12	Alphatorquevirus	1	21% (807 of 3759)	86	16.34	807	64.31	4.75	0.69	0.77	0	0	0	0h 20m 03s	890766	716524	311892	301	286	71417134 bytes
77	AGREE	RES412_S94	NC_001802.1	Human immunodeficiency virus 1	Primate lentivirus group	2	91% (8377 of 9181)	294388	5288.95	3582	79.5	5.52	0.83	1.36	2	10	62	0h 04m 40s	605454	555312	296020	301	286	50639235 bytes
78	AGREE	RES416_S27	NC_001802.1	Human immunodeficiency virus 1	Primate lentivirus group	1	99% (9066 of 9181)	494106	8202.42	9066	81	5.75	0.84	1.36	2	8	7	1h 15m 01s	1073768	891442	590232	301	286	93757010 bytes
	DISAGREE (extra GD)	RES416_S27	NC_001710.1	GB virus C	Pegivirus C	3	24% (2277 of 9392)	21430	1416.53	246	95.52	6.63	0.88	1.5	0	0	0	1h 15m 01s	1073768	891442	590232	301	286	93757010 bytes
79	AGREE	RES417_S28	NC_001802.1	Human immunodeficiency virus 1	Primate lentivirus group	1	98% (9013 of 9181)	138932	2319.92	9013	80.08	5.74	0.83	1.36	0	9	28	0h 13m 46s	595322	515680	157694	301	286	55607926 bytes
80	AGREE	RES437_S90	NC_001802.1	Human immunodeficiency virus 1	Primate lentivirus group	2	93% (8547 of 9181)	116056	2043.61	4001	79.76	5.74	0.83	1.33	0	8	0	0h 12m 25s	656376	563464	120854	301	286	57452735 bytes
81	AGREE	RES438_S81	NC_001802.1	Human immunodeficiency virus 1	Primate lentivirus group	2	89% (8139 of 9181)	298396	5517.71	3612	79.24	5.56	0.83	1.35	0	6	30	0h 04m 54s	716332	646068	303694	301	286	55797727 bytes
82	AGREE	RES439_S82	NC_001802.1	Human immunodeficiency virus 1	Primate lentivirus group	1	99% (9101 of 9181)	500918	8283.53	9101	80.44	5.46	0.84	1.37	1	9	84	0h 07m 32s	688212	620374	499944	301	286	54555249 bytes
83	AGREE	RES440_S83	NC_001802.1	Human immunodeficiency virus 1	Primate lentivirus group	2	88% (8104 of 9181)	246908	4585.37	3567	79.45	5.39	0.83	1.34	0	6	67	0h 03m 57s	768610	703422	246770	301	286	76985136 bytes
84	AGREE	RES447_S18	NC_001802.1	Human immunodeficiency virus 1	Primate lentivirus group	2	91% (8323 of 9181)	98016	1772.37	501	78.2	5.23	0.8	1.23	1	8	15	0h 05m 26s	643600	568200	106766	301	286	60239945 bytes
85	AGREE	RES454_S84	NC_001802.1	Human immunodeficiency virus 1	Primate lentivirus group	1	99% (9097 of 9181)	652440	10793.9	9097	78.4	5.25	0.83	1.34	0	9	103	0h 08m 46s	998916	895574	650784	301	286	102286189 bytes
	DISAGREE (extra GD)	RES454_S84	NC_001710.1	GB virus C	Pegivirus C	1	20% (1856 of 9392)	90	7.44	1856	94.94	5.8	0.85	1.47	0	0	57	0h 08m 46s	998916	895574	650784	301	286	102286189 bytes
86	AGREE	RES502_S67	NC_001802.1	Human immunodeficiency virus 1	Primate lentivirus group	6	65% (6000 of 9181)	488	12.27	312	81.75	5.16	0.85	1.43	2	6	112	0h 00m 27s	10622	3490	732	301	286	924106 bytes
87	AGREE	RES522_S38	NC_001802.1	Human immunodeficiency virus 1	Primate lentivirus group	1	99% (9130 of 9181)	612388	10094.7	9130	78.87	5.25	0.82	1.35	5	8	168	0h 08m 48s	966456	780894	618060	301	286	88844386 bytes
88	AGREE	RES552_S11	NC_001802.1	Human immunodeficiency virus 1	Primate lentivirus group	1	99% (9088 of 9181)	118204	1957.5	9088	79.83	5.74	0.83	1.34	0	9	11	0h 02m 58s	240950	222546	119148	301	286	30789613 bytes
89	AGREE	RES555_S7	NC_001802.1	Human immunodeficiency virus 1	Primate lentivirus group	1	99% (9106 of 9181)	153098	2530.35	9106	79.71	5.54	0.83	1.36	0	10	67	0h 03m 27s	290862	271052	153090	301	286	31114641 bytes
90	AGREE	RES579_S37	NC_001802.1	Human immunodeficiency virus 1	Primate lentivirus group	1	100% (9186 of 9181)	854604	14001.5	9186	81.42	5.75	0.84	1.37	1	9	36	0h 10m 07s	1335352	1064840	854578	301	286	121984611 bytes
91	AGREE	RES596_S46	NC_001802.1	Human immunodeficiency virus 1	Primate lentivirus group	1	100% (9160 of 9181)	483126	7937.85	9160	79.35	5.66	0.83	1.35	0	10	51	0h 06m 30s	815686	705834	487710	301	286	63040471 bytes
92	AGREE	RES599_S91	NC_001802.1	Human immunodeficiency virus 1	Primate lentivirus group	3	88% (8101 of 9181)	49966	928.3	777	78.87	5.66	0.83	1.35	1	9	7	0h 02m 34s	447178	404150	53160	301	286	35735585 bytes
93	AGREE	RES610_S24	NC_001802.1	Human immunodeficiency virus 1	Primate lentivirus group	1	99% (9062 of 9181)	294696	4894.28	9062	80.1	5.62	0.84	1.37	2	11	28	0h 05m 04s	695112	610770	295794	301	286	50605318 bytes
94	AGREE	RES611_S5	NC_001802.1	Human immunodeficiency virus 1	Primate lentivirus group	1	99% (9053 of 9181)	126058	2095.64	9053	80.37	5.52	0.83	1.37	0	9	94	0h 02m 22s	273804	256164	127530	301	286	26732165 bytes
95	AGREE	RES632_S4	NC_001802.1	Human immunodeficiency virus 1	Primate lentivirus group	1	99% (9075 of 9181)	510592	8467.7	9075	79.96	5.61	0.83	1.35	0	8	42	0h 06m 59s	610736	576474	511128	301	286	64050815 bytes
96	AGREE	RES640_S72	NC_001802.1	Human immunodeficiency virus 1	Primate lentivirus group	1	99% (9056 of 9181)	376164	6251.41	9056	80.26	5.29	0.83	1.36	5	11	126	0h 06m 14s	700318	606144	383788	301	286	49907489 bytes
97	AGREE	RES642_S42	NC_001802.1	Human immunodeficiency virus 1	Primate lentivirus group	1	99% (9108 of 9181)	425444	7030.04	9108	79.98	5.7	0.83	1.33	0	9	6	0h 06m 04s	752084	600000	427314	301	286	53533576 bytes
98	AGREE	RES643_S26	NC_001802.1	Human immunodeficiency virus 1	Primate lentivirus group	1	98% (9034 of 9181)	450832	7510.56	9034	80.52	5.8	0.84	1.37	0	9	18	1h 25m 38s	698594	611802	489536	301	286	62780055 bytes
	DISAGREE (extra GD)	RES643_S26	NC_014076.1	Torque teno virus 10	Alphatorquevirus	3	45% (1693 of 3770)	2138	190.08	375	73.56	5.86	0.78	1.11	0	1	0	1h 25m 38s	698594	611802	489536	301	286	62780055 bytes
	DISAGREE (extra GD)	RES643_S26	NC_014075.1	Torque teno virus 12	Alphatorquevirus	2	21% (789 of 3759)	24	4.8	66	69.71	5.39	0.71	0.83	0	0	0	1h 25m 38s	698594	611802	489536	301	286	62780055 bytes
99	AGREE	RES646_S43	NC_001802.1	Human immunodeficiency virus 1	Primate lentivirus group	1	99% (9049 of 9181)	604788	10058.6	9049	79.37	5.25	0.84	1.38	1	8	145	0h 10m 53s	746012	659438	609060	301	286	90267907 bytes
100	AGREE	RES647_S50	NC_001802.1	Human immunodeficiency virus 1	Primate lentivirus group	1	99% (9134 of 9181)	648664	10688	9134	79.48	5.64	0.83	1.35	0	8	33	0h 07m 54s	893766	776886	655662	301	286	88184935 bytes
101	AGREE	RES649_S68	NC_001802.1	Human immunodeficiency virus 1	Primate lentivirus group	6	48% (4452 of 9181)	280	9.52	331	85.14	5.64	0.86	1.47	0	1	79	0h 00m 25s	16792	6222	524	301	286	1175525 bytes
102	AGREE	RES665_S58	NC_001802.1	Human immunodeficiency virus 1	Primate lentivirus group	1	99% (9061 of 9181)	653798	10859.4	9061	79.23	5.43	0.83	1.36	2	9	74	0h 07m 02s	1064182	864236	667434	301	286	66510600 bytes
103	AGREE	RES698_S25	NC_001802.1	Human immunodeficiency virus 1	Primate lentivirus group	1	99% (9092 of 9181)	447692	7410.67	9092	79.85	5.74	0.83	1.33	0	10	0	0h 56m 31s	1007836	830094	453692	301	286	83851570 bytes
104	AGREE	RES711_S39	NC_001802.1	Human immunodeficiency virus 1	Primate lentivirus group	1	99% (9105 of 9181)	780610	12903	9105	79.22	5.26	0.83	1.36	1	9	165	0h 14m 12s	1022132	876444	787316	301	286	125617212 bytes
105	AGREE	RES712B_S66	NC_001802.1	Human immunodeficiency virus 1	Primate lentivirus group	1	99% (9064 of 9181)	122570	2035.18	9064	81.44	5.77	0.84	1.38	0	11	55	0h 02m 45s	495348	406714	123134	301	286	47748717 bytes
106	AGREE	RES735B_S64	NC_001802.1	Human immunodeficiency virus 1	Primate lentivirus group	3	78% (7186 of 9181)	141962	2973.2	951	79.52	5.2	0.83	1.37	0	6	159	0h 17m 06s	702272	589012	144594	301	286	50020880 bytes
	DISAGREE (extra GD)	RES735B_S64	NC_001710.1	GB virus C	Pegivirus C	5	41% (3814 of 9392)	112	4.46	379	96.31	6.79	0.86	1.43	0	1	0	0h 17m 06s	702272	589012	144594	301	286	50020880 bytes
107	AGREE	RES806_S2	NC_001802.1	Human immunodeficiency virus 1	Primate lentivirus group	1	98% (9034 of 9181)	249034	4148.75	9034	81.03	5.84	0.84	1.36	0	9	6	1h 02m 11s	418540	382814	269660	301	286	45526516 bytes
	DISAGREE (extra GD)	RES806_S2	NC_002076.2	Torque teno virus 1	Alphatorquevirus	2	32% (1225 of 3852)	70	8.72	612	76.72	5.93	0.78	1.1	0	0	0	1h 02m 11s	418540	382814	269660	301	286	45526516 bytes
108	AGREE	RES812_S33	NC_001802.1	Human immunodeficiency virus 1	Primate lentivirus group	1	99% (9119 of 9181)	521790	8611.64	9119	78.88	5.24	0.83	1.35	0	11	134	0h 05m 25s	934162	726810	523550	301	286	51250425 bytes
109	AGREE	RES814_S47	NC_001802.1	Human immunodeficiency virus 1	Primate lentivirus group	1	99% (9083 of 9181)	208412	3453.28	9083	80.35	5.59	0.83	1.37	0	8	71	0h 07m 00s	1039958	841396	220186	301	286	85753895 bytes
110	AGREE	RES819_S17	NC_001802.1	Human immunodeficiency virus 1	Primate lentivirus group	1	99% (9062 of 9181)	126818	2106.18	9062	80.3	5.69	0.84	1.35	0	9	39	0h 02m 25s	453538	366078	131008	301	286	36639532 bytes
111	AGREE	RES820_S61	NC_001802.1	Human immunodeficiency virus 1	Primate lentivirus group	2	96% (8769 of 9181)	35498	609.25	2692	80.35	5.09	0.83	1.38	0	8	283	0h 01m 52s	417380	353344	37244	301	286	33326178 bytes
112	AGREE	RES821_S63	NC_001802.1	Human immunodeficiency virus 1	Primate lentivirus group	3	94% (8676 of 9181)	261638	4538.58	361	77.34	5.18	0.82	1.34	2	11	133	1h 22m 17s	856324	707526	373488	301	286	76289737 bytes
113	AGREE	RES822_S60	NC_001802.1	Human immunodeficiency virus 1	Primate lentivirus group	1	99% (9129 of 9181)	633124	10437.6	9129	78.88	5.63	0.83	1.34	1	10	36	0h 08m 03s	906048	828812	579026	301	286	92014473 bytes
114	AGREE	RES831_S1	NC_001802.1	Human immunodeficiency virus 1	Primate lentivirus group	1	99% (9109 of 9181)	148954	2461.07	9109	78.71	5.62	0.83	1.34	2	9	12	0h 03m 32s	355344	324098	150400	301	286	38381019 bytes
115	AGREE	RES857B_S62	NC_001802.1	Human immunodeficiency virus 1	Primate lentivirus group	1	100% (9155 of 9181)	394056	6477.95	9155	78.69	5.42	0.83	1.34	2	9	81	0h 05m 11s	607000	496294	389336	301	286	53811796 bytes
116	AGREE	RES869_S65	NC_001802.1	Human immunodeficiency virus 1	Primate lentivirus group	2	94% (8590 of 9181)	122310	2142.94	4000	79.81	5.48	0.83	1.33	2	8	45	0h 02m 23s	526110	444036	142852	301	286	48586726 bytes
Single virus – RSV
117	AGREE	ERR303259	NC_001781.1	Human orthopneumovirus	Orthopneumovirus	1	99% (15023 of 15225)	1282126	6400.82	15023	97.74	6.53	0.96	1.86	0	11	0	0h 07m 07s	2087798	2024290	1282892	150	135	98181196 bytes
	AGREE	ERR303259	NC_001803.1	Respiratory syncytial virus	unclassified Pneumovirus	8	40% (6076 of 15191)	158	1.95	221	95.9	6.07	0.95	1.82	0	6	126	0h 07m 07s	2087798	2024290	1282892	150	135	98181196 bytes
118	AGREE	ERR303260	NC_001781.1	Human orthopneumovirus	Orthopneumovirus	1	98% (14981 of 15225)	1161884	5816.8	14981	98.11	6.55	0.97	1.87	0	11	0	0h 06m 40s	2003038	1936128	1180636	150	135	94030935 bytes
	AGREE	ERR303260	NC_001803.1	Respiratory syncytial virus	unclassified Pneumovirus	10	47% (7069 of 15191)	184	1.96	242	98	6.51	0.97	1.89	0	7	0	0h 06m 40s	2003038	1936128	1180636	150	135	94030935 bytes
119	AGREE	ERR303261	NC_001781.1	Human orthopneumovirus	Orthopneumovirus	1	99% (15023 of 15225)	1453666	7257.21	15023	97.83	6.54	0.96	1.87	0	11	0	0h 07m 52s	1833044	1777708	1454754	150	135	96424096 bytes
	AGREE	ERR303261	NC_001803.1	Respiratory syncytial virus	unclassified Pneumovirus	6	15% (2217 of 15191)	48	1.64	210	94.74	5.6	0.94	1.81	0	3	77	0h 07m 52s	1833044	1777708	1454754	150	135	96424096 bytes
120	AGREE	ERR303262	NC_001781.1	Human orthopneumovirus	Orthopneumovirus	1	98% (14972 of 15225)	1650064	8265.75	14972	98.15	6.55	0.97	1.87	0	11	0	0h 08m 45s	2182112	2129064	1661318	150	135	109711789 bytes
	AGREE	ERR303262	NC_001803.1	Respiratory syncytial virus	unclassified Pneumovirus	12	31% (4682 of 15191)	108	1.74	210	97.96	6.59	0.97	1.86	0	3	0	0h 08m 45s	2182112	2129064	1661318	150	135	109711789 bytes
121	AGREE	ERR303263	NC_001781.1	Human orthopneumovirus	Orthopneumovirus	1	98% (14995 of 15225)	1408750	7046.11	14995	97.83	6.54	0.96	1.87	0	11	0	0h 07m 36s	1879192	1824054	1412172	150	135	96481542 bytes
	AGREE	ERR303263	NC_001803.1	Respiratory syncytial virus	unclassified Pneumovirus	7	17% (2646 of 15191)	60	1.7	210	94.96	5.78	0.92	1.78	0	3	135	0h 07m 36s	1879192	1824054	1412172	150	135	96481542 bytes
122	AGREE	ERR303264	NC_001781.1	Human orthopneumovirus	Orthopneumovirus	1	99% (15121 of 15225)	1638070	8124.81	15121	97.81	6.54	0.96	1.87	0	12	0	0h 08m 19s	1944622	1888062	1639508	150	135	89341356 bytes
	AGREE	ERR303264	NC_001803.1	Respiratory syncytial virus	unclassified Pneumovirus	7	18% (2780 of 15191)	56	1.56	204	97.32	6.39	0.97	1.88	0	3	14	0h 08m 19s	1944622	1888062	1639508	150	135	89341356 bytes
123	AGREE	ERR303265	NC_001781.1	Human orthopneumovirus	Orthopneumovirus	1	99% (15119 of 15225)	1524920	7564.59	15119	97.81	6.54	0.96	1.87	0	12	0	0h 08m 21s	2054592	1984436	1527248	150	135	93272404 bytes
	AGREE	ERR303265	NC_001803.1	Respiratory syncytial virus	unclassified Pneumovirus	9	24% (3598 of 15191)	86	1.8	244	98.05	6.65	0.97	1.88	0	2	0	0h 08m 21s	2054592	1984436	1527248	150	135	93272404 bytes
124	AGREE	ERR303266	NC_001781.1	Human orthopneumovirus	Orthopneumovirus	1	99% (15075 of 15225)	1629326	8106.1	15075	97.81	6.54	0.96	1.87	0	12	0	0h 08m 14s	2191664	2138368	1630420	150	135	98564770 bytes
	AGREE	ERR303266	NC_001803.1	Respiratory syncytial virus	unclassified Pneumovirus	10	28% (4243 of 15191)	90	1.62	213	96.95	6.35	0.97	1.87	0	2	12	0h 08m 14s	2191664	2138368	1630420	150	135	98564770 bytes
125	AGREE	ERR303267	NC_001781.1	Human orthopneumovirus	Orthopneumovirus	1	99% (15092 of 15225)	1589512	7899.12	15092	97.85	6.54	0.96	1.86	0	12	0	0h 08m 45s	2127112	2062764	1591320	150	135	108797719 bytes
	AGREE	ERR303267	NC_001803.1	Respiratory syncytial virus	unclassified Pneumovirus	8	71% (10725 of 15191)	398	2.79	209	97.83	6.48	0.97	1.87	0	9	2	0h 08m 45s	2127112	2062764	1591320	150	135	108797719 bytes
	DISAGREE (extra GD)	ERR303267	NC_001617.1	Rhinovirus A	Enterovirus	1	28% (1984 of 7152)	262	9.93	1984	71	3.71	0.65	0.74	0	0	147	0h 08m 45s	2127112	2062764	1591320	150	135	108797719 bytes
126	AGREE	ERR303268	NC_001803.1	Respiratory syncytial virus	unclassified Pneumovirus	5	78% (11898 of 15191)	1344918	8477.8	219	90.81	5.97	0.84	1.38	6	6	0	0h 09m 00s	2208424	2155718	1807706	150	135	108309444 bytes
	AGREE	ERR303268	NC_001781.1	Human orthopneumovirus	Orthopneumovirus	1	35% (5355 of 15225)	460000	6442.59	5355	97.86	6.35	0.96	1.84	0	6	0	0h 09m 00s	2208424	2155718	1807706	150	135	108309444 bytes
127	AGREE	ERR303269	NC_001781.1	Human orthopneumovirus	Orthopneumovirus	1	99% (15027 of 15225)	1331660	6646.35	15027	97.85	6.52	0.96	1.87	1	11	0	0h 06m 35s	1704688	1640714	1331926	150	135	77626936 bytes
	AGREE	ERR303269	NC_001803.1	Respiratory syncytial virus	unclassified Pneumovirus	9	28% (4213 of 15191)	108	1.94	241	95.78	6.11	0.96	1.84	0	5	49	0h 06m 35s	1704688	1640714	1331926	150	135	77626936 bytes
128	AGREE	ERR303270	NC_001781.1	Human orthopneumovirus	Orthopneumovirus	1	99% (15084 of 15225)	1443658	7178.1	15084	97.9	6.54	0.96	1.87	0	12	0	0h 07m 54s	2106626	2051362	1446482	150	135	100226990 bytes
	AGREE	ERR303270	NC_001803.1	Respiratory syncytial virus	unclassified Pneumovirus	1	97% (14679 of 15191)	1768	9.04	14679	98.25	6.59	0.97	1.88	0	10	1	0h 07m 54s	2106626	2051362	1446482	150	135	100226990 bytes
Single virus - MERS
129	AGREE	ERR575784	NC_019843.3	Middle East respiratory syndrome-related coronavirus	Betacoronavirus	1	100% (30084 of 30119)	2397532	5977.1	30084	99.7	6.94	1	1.99	1	11	0	0h 18m 36s	2756888	2747050	2411940	150	135	126912409 bytes
130	AGREE	ERR575785	NC_019843.3	Middle East respiratory syndrome-related coronavirus	Betacoronavirus	1	100% (30064 of 30119)	1285354	3206.55	30064	99.71	6.95	1	1.99	0	11	0	0h 10m 53s	2234286	2225020	1390926	150	135	99638782 bytes
131	AGREE	ERR575786	NC_019843.3	Middle East respiratory syndrome-related coronavirus	Betacoronavirus	5	95% (28679 of 30119)	1738	4.55	538	99.58	6.92	1	1.99	0	11	0	0h 03m 36s	2248344	2233120	68568	150	135	101888623 bytes
132	AGREE	ERR575787	NC_019843.3	Middle East respiratory syndrome-related coronavirus	Betacoronavirus	2	93% (28134 of 30119)	1971292	5255.1	158	99.66	6.95	1	1.99	0	11	2	0h 16m 37s	2419236	2410510	2067924	150	135	112304945 bytes
133	AGREE	ERR575788	NC_019843.3	Middle East respiratory syndrome-related coronavirus	Betacoronavirus	1	100% (30109 of 30119)	1996522	4973.24	30109	99.67	6.95	1	1.99	0	11	0	0h 15m 49s	2852466	2841680	2047248	150	135	126826760 bytes
134	AGREE	ERR575789	NC_019843.3	Middle East respiratory syndrome-related coronavirus	Betacoronavirus	1	100% (30090 of 30119)	2077264	5177.63	30090	99.69	6.95	1	1.99	0	11	0	0h 16m 06s	2405402	2395506	2089412	150	135	104153545 bytes
135	AGREE	ERR575790	NC_019843.3	Middle East respiratory syndrome-related coronavirus	Betacoronavirus	1	100% (30108 of 30119)	1904978	4745.37	30108	99.65	6.95	1	1.99	0	11	0	0h 14m 48s	2212552	2204440	1920736	150	135	96033680 bytes
136	AGREE	ERR575793	NC_019843.3	Middle East respiratory syndrome-related coronavirus	Betacoronavirus	11	75% (22484 of 30119)	94330	314.66	297	99.03	6.81	0.99	1.97	1	14	15	0h 04m 38s	2489352	2467098	189990	150	135	101115055 bytes
137	AGREE	ERR575795	NC_019843.3	Middle East respiratory syndrome-related coronavirus	Betacoronavirus	1	100% (30075 of 30119)	2296354	5726.57	30075	99.7	6.94	1	1.99	1	11	0	0h 16m 44s	2400450	2385646	2297260	150	135	98358550 bytes
138	AGREE	ERR575796	NC_019843.3	Middle East respiratory syndrome-related coronavirus	Betacoronavirus	1	100% (30070 of 30119)	2434988	6073.3	30070	99.67	6.95	1	1.99	0	11	0	0h 18m 04s	2861916	2843700	2446886	150	135	124877531 bytes
139	AGREE	ERR575798	NC_019843.3	Middle East respiratory syndrome-related coronavirus	Betacoronavirus	12	78% (23566 of 30119)	38766	123.38	387	99.34	6.85	0.99	1.98	1	8	6	0h 04m 09s	2480746	2458780	134312	150	135	112768666 bytes
140	AGREE	ERR575799	NC_019843.3	Middle East respiratory syndrome-related coronavirus	Betacoronavirus	1	100% (30055 of 30119)	1293056	3226.72	30055	99.65	6.95	1	1.99	0	11	4	0h 11m 27s	2742640	2721082	1359228	150	135	125414499 bytes
141	AGREE	ERR575800	NC_019843.3	Middle East respiratory syndrome-related coronavirus	Betacoronavirus	15	76% (22883 of 30119)	12582	41.24	210	99.41	6.87	1	1.98	1	8	0	0h 03m 17s	2150780	2126196	36658	150	135	98185495 bytes
142	AGREE	ERR575801	NC_019843.3	Middle East respiratory syndrome-related coronavirus	Betacoronavirus	1	100% (30102 of 30119)	2074252	5168.06	30102	99.67	6.95	1	1.99	0	11	0	0h 16m 27s	2660568	2642784	2097562	150	135	130092864 bytes
Single virus - norovirus	DISAGREE
143	AGREE	ERR138002	NC_029646.1	Norovirus GII	Norwalk virus	1	94% (7079 of 7518)	318850	2927.73	7079	87.02	6.22	0.81	1.26	0	2	0	0h 02m 44s	572204	533348	366394	130	115	23625234 bytes
144	AGREE	ERR138003	NC_029646.1	Norovirus GII	Norwalk virus	1	100% (7549 of 7518)	516368	4446.16	7549	85.38	6.07	0.8	1.19	0	3	0	0h 04m 05s	666156	623124	530896	130	115	26806526 bytes
	AGREE	ERR138003	NC_011509.2	Rotavirus A (segment 6)	Rotavirus	1	70% (945 of 1356)	7090	487.75	945	91.43	6.69	0.78	1.12	0	0	0	0h 04m 05s	666156	623124	530896	130	115	26806526 bytes
	AGREE	ERR138003	NC_011502.2	Rotavirus A (segment 8)	Rotavirus	1	92% (976 of 1059)	1352	90.17	976	87.06	6.03	0.8	1.2	0	1	0	0h 04m 05s	666156	623124	530896	130	115	26806526 bytes
	AGREE	ERR138003	NC_011510.2	Rotavirus A (segment 4)	Rotavirus	1	66% (1570 of 2362)	890	36.9	1570	71.37	5.19	0.7	0.81	0	0	0	0h 04m 05s	666156	623124	530896	130	115	26806526 bytes
	AGREE	ERR138003	NC_002532.2	Equine arteritis virus	Equartevirus	3	26% (3354 of 12704)	354	6.86	1013	99.47	6.88	0.99	1.98	1	5	0	0h 04m 05s	666156	623124	530896	130	115	26806526 bytes
	AGREE	ERR138003	NC_011506.2	Rotavirus A (segment 2)	Rotavirus	1	27% (736 of 2693)	102	9.13	736	94.61	6.32	0.81	1.26	0	1	0	0h 04m 05s	666156	623124	530896	130	115	26806526 bytes
	AGREE	ERR138003	NC_011508.2	Rotavirus A (segment 3)	Rotavirus	1	41% (1052 of 2591)	84	5.24	1052	82.62	5.97	0.77	1.08	0	0	0	0h 04m 05s	666156	623124	530896	130	115	26806526 bytes
	AGREE	ERR138003	NC_011507.2	Rotavirus A (segment 1)	Rotavirus	1	21% (687 of 3302)	46	4.37	687	93.01	6.03	0.79	1.14	0	1	0	0h 04m 05s	666156	623124	530896	130	115	26806526 bytes
145	AGREE	ERR138004	NC_029646.1	Norovirus GII	Norwalk virus	1	100% (7518 of 7518)	211202	1826.04	7518	85.23	6.05	0.79	1.19	0	3	16	0h 02m 35s	514302	472878	304908	130	115	23196066 bytes
146	AGREE	ERR138005	NC_029646.1	Norovirus GII	Norwalk virus	1	100% (7527 of 7518)	392094	3385.97	7527	84.1	5.88	0.79	1.17	1	3	11	0h 02m 58s	478720	443840	398014	130	115	19397395 bytes
147	AGREE	ERR138006	NC_029646.1	Norovirus GII	Norwalk virus	1	99% (7417 of 7518)	262174	2297.61	7417	84.83	6.02	0.8	1.19	0	2	2	0h 02m 53s	519556	479424	295646	130	115	22111992 bytes
148	AGREE	ERR138007	NC_029646.1	Norovirus GII	Norwalk virus	1	100% (7518 of 7518)	401000	3737.34	7518	84.9	6.01	0.8	1.2	0	3	4	0h 03m 07s	505918	469254	416200	130	115	22214032 bytes
	DISAGREE	ERR138007	NC_001802.1	Human immunodeficiency virus 1	Primate lentivirus group	1	96% (8815 of 9181)	1502	11.08	8815	82.39	5.76	0.85	1.43	0	9	96	0h 03m 07s	505918	469254	416200	130	115	22214032 bytes
149	AGREE	ERR138008	NC_029646.1	Norovirus GII	Norwalk virus	1	99% (7422 of 7518)	476208	4170.53	7422	85.05	6.04	0.8	1.2	0	2	0	0h 03m 29s	668162	624098	477714	130	115	28070161 bytes
	DISAGREE	ERR138008	NC_001802.1	Human immunodeficiency virus 1	Primate lentivirus group	4	80% (7377 of 9181)	972	8.57	385	85.86	5.81	0.9	1.62	0	7	128	0h 03m 29s	668162	624098	477714	130	115	28070161 bytes
150	AGREE	ERR138009	NC_029646.1	Norovirus GII	Norwalk virus	1	98% (7351 of 7518)	5992	52.99	7351	86.57	5.97	0.77	1.09	2	2	0	0h 01m 22s	751346	676006	13388	130	115	35896556 bytes
	DISAGREE	ERR138009	NC_001802.1	Human immunodeficiency virus 1	Primate lentivirus group	1	98% (9019 of 9181)	4070	29.34	9019	77.71	3.59	0.83	1.45	2	8	586	0h 01m 22s	751346	676006	13388	130	115	35896556 bytes
151	AGREE	ERR138010	NC_029646.1	Norovirus GII	Norwalk virus	1	99% (7424 of 7518)	398384	3488.02	7424	86.5	6.06	0.77	1.09	0	2	0	0h 03m 12s	700796	642948	405266	130	115	33006010 bytes
152	AGREE	ERR138011	NC_029646.1	Norovirus GII	Norwalk virus	1	100% (7497 of 7518)	483492	4191.95	7497	84.07	5.78	0.78	1.19	0	2	207	0h 03m 28s	714592	660848	486928	130	115	33319287 bytes
	DISAGREE	ERR138011	NC_001802.1	Human immunodeficiency virus 1	Primate lentivirus group	4	18% (1608 of 9181)	260	10.52	208	88.18	5.1	0.89	1.64	0	0	66	0h 03m 28s	714592	660848	486928	130	115	33319287 bytes
153	AGREE	ERR138012	NC_029646.1	Norovirus GII	Norwalk virus	1	99% (7447 of 7518)	253036	2208.59	7447	84.93	6.03	0.79	1.19	0	2	0	0h 02m 56s	774356	700874	279472	130	115	37218020 bytes
154	AGREE	ERR138013	NC_029646.1	Norovirus GII	Norwalk virus	1	98% (7342 of 7518)	266372	2358.25	7342	83.34	5.95	0.74	0.95	1	2	0	0h 03m 05s	713502	655684	339728	130	115	29529162 bytes
	DISAGREE	ERR138013	NC_001556.1	Tobacco mild green mosaic virus	Tobamovirus	1	10% (644 of 6355)	66	6.66	644	94.42	6.6	0.95	1.81	0	0	0	0h 03m 05s	713502	655684	339728	130	115	29529162 bytes
Single virus - Influenza
155	AGREE	SRR1924227	NC_007373.1	Influenza A virus (A/New York/392/2004(H3N2)) (segment 1)	H3N2 subtype	1	99% (2323 of 2341)	13306	432.51	2323	99.08	6.59	0.98	1.91	0	1	0	0h 02m 47s	1163506	1127796	82124	151	136	55331528 bytes
	AGREE	SRR1924227	NC_007372.1	Influenza A virus (A/New York/392/2004(H3N2)) (segment 2)	H3N2 subtype	1	99% (2327 of 2341)	13032	422.83	2327	98.23	6.79	0.97	1.88	0	2	0	0h 02m 47s	1163506	1127796	82124	151	136	55331528 bytes
	AGREE	SRR1924227	NC_007371.1	Influenza A virus (A/New York/392/2004(H3N2)) (segment 3)	H3N2 subtype	1	99% (2212 of 2233)	12946	441.89	2212	98.25	6.86	0.98	1.9	0	2	0	0h 02m 47s	1163506	1127796	82124	151	136	55331528 bytes
	AGREE	SRR1924227	NC_007366.1	Influenza A virus (A/New York/392/2004(H3N2)) (segment 4)	H3N2 subtype	1	100% (1758 of 1762)	10248	440.2	1758	96.12	6.97	0.96	1.86	0	1	0	0h 02m 47s	1163506	1127796	82124	151	136	55331528 bytes
	AGREE	SRR1924227	NC_007369.1	Influenza A virus (A/New York/392/2004(H3N2)) (segment 5)	H3N2 subtype	1	98% (1531 of 1566)	8144	401.67	1531	99.8	6.83	0.99	1.95	0	1	0	0h 02m 47s	1163506	1127796	82124	151	136	55331528 bytes
	AGREE	SRR1924227	NC_007368.1	Influenza A virus (A/New York/392/2004(H3N2)) (segment 6)	H3N2 subtype	1	99% (1453 of 1467)	7040	365.87	1453	96.17	7.14	0.97	1.89	0	1	0	0h 02m 47s	1163506	1127796	82124	151	136	55331528 bytes
	AGREE	SRR1924227	NC_007367.1	Influenza A virus (A/New York/392/2004(H3N2)) (segment 7)	H3N2 subtype	1	98% (1004 of 1027)	5644	424.57	1004	99.43	6.59	0.99	1.95	0	2	0	0h 02m 47s	1163506	1127796	82124	151	136	55331528 bytes
	AGREE	SRR1924227	NC_007370.1	Influenza A virus (A/New York/392/2004(H3N2)) (segment 8)	H3N2 subtype	1	96% (854 of 890)	5310	469.56	854	98.3	6.61	0.99	1.95	0	2	0	0h 02m 47s	1163506	1127796	82124	151	136	55331528 bytes
	AGREE	SRR1924227	NC_001612.1	Enterovirus A	Enterovirus	6	49% (3652 of 7413)	140	2.92	242	88.23	6.33	0.74	0.94	0	1	0	0h 02m 47s	1163506	1127796	82124	151	136	55331528 bytes
	AGREE	SRR1924227	NC_002208.1	Influenza B virus (B/Lee/1940) (segment 5)	Influenza B virus	2	28% (513 of 1841)	42	6.3	219	97.08	6.4	0.9	1.62	0	0	0	0h 02m 47s	1163506	1127796	82124	151	136	55331528 bytes
	AGREE	SRR1924227	NC_002204.1	Influenza B virus (B/Lee/1940) (segment RNA 1)	Influenza B virus	1	14% (327 of 2368)	20	4.82	327	95.41	6.88	0.9	1.6	0	0	0	0h 02m 47s	1163506	1127796	82124	151	136	55331528 bytes
156	AGREE	SRR1926120	NC_007371.1	Influenza A virus (A/New York/392/2004(H3N2)) (segment 3)	H3N2 subtype	1	99% (2219 of 2233)	11956	406.86	2219	98.35	6.86	0.98	1.91	0	2	0	0h 02m 38s	1003610	972278	74720	151	136	47535826 bytes
	AGREE	SRR1926120	NC_007373.1	Influenza A virus (A/New York/392/2004(H3N2)) (segment 1)	H3N2 subtype	1	99% (2324 of 2341)	11884	386.09	2324	99.21	6.61	0.98	1.92	0	1	0	0h 02m 38s	1003610	972278	74720	151	136	47535826 bytes
	AGREE	SRR1926120	NC_007372.1	Influenza A virus (A/New York/392/2004(H3N2)) (segment 2)	H3N2 subtype	1	99% (2327 of 2341)	11538	374.39	2327	98.23	6.8	0.97	1.89	0	2	0	0h 02m 38s	1003610	972278	74720	151	136	47535826 bytes
	AGREE	SRR1926120	NC_007369.1	Influenza A virus (A/New York/392/2004(H3N2)) (segment 5)	H3N2 subtype	1	99% (1548 of 1566)	8626	420.79	1548	99.8	6.83	0.98	1.94	0	1	0	0h 02m 38s	1003610	972278	74720	151	136	47535826 bytes
	AGREE	SRR1926120	NC_007366.1	Influenza A virus (A/New York/392/2004(H3N2)) (segment 4)	H3N2 subtype	1	99% (1747 of 1762)	8586	371.12	1747	96.65	7	0.97	1.86	0	1	0	0h 02m 38s	1003610	972278	74720	151	136	47535826 bytes
	AGREE	SRR1926120	NC_007368.1	Influenza A virus (A/New York/392/2004(H3N2)) (segment 6)	H3N2 subtype	1	99% (1453 of 1467)	6156	319.95	1453	96.38	7.17	0.97	1.89	0	1	0	0h 02m 38s	1003610	972278	74720	151	136	47535826 bytes
	AGREE	SRR1926120	NC_007367.1	Influenza A virus (A/New York/392/2004(H3N2)) (segment 7)	H3N2 subtype	1	98% (1003 of 1027)	5754	433.24	1003	99.43	6.59	0.99	1.96	0	2	0	0h 02m 38s	1003610	972278	74720	151	136	47535826 bytes
	AGREE	SRR1926120	NC_007370.1	Influenza A virus (A/New York/392/2004(H3N2)) (segment 8)	H3N2 subtype	1	95% (848 of 890)	5252	467.76	848	98.58	6.61	0.99	1.95	0	2	0	0h 02m 38s	1003610	972278	74720	151	136	47535826 bytes
	AGREE	SRR1926120	NC_001612.1	Enterovirus A	Enterovirus	6	41% (3048 of 7413)	108	2.68	227	89.2	5.46	0.72	0.97	0	0	141	0h 02m 38s	1003610	972278	74720	151	136	47535826 bytes
157	AGREE	SRR1926126	NC_002206.1	Influenza B virus (B/Lee/1940) (segment 3)	Influenza B virus	1	100% (2201 of 2204)	35650	1222.95	2201	96.29	6.62	0.91	1.64	0	1	0	0h 02m 54s	1063720	1033274	218004	151	136	55562938 bytes
	AGREE	SRR1926126	NC_002205.1	Influenza B virus (B/Lee/1940) (segment 2)	Influenza B virus	1	100% (2313 of 2313)	34044	1111.26	2313	98.83	6.67	0.92	1.69	0	1	0	0h 02m 54s	1063720	1033274	218004	151	136	55562938 bytes
	AGREE	SRR1926126	NC_002204.1	Influenza B virus (B/Lee/1940) (segment RNA 1)	Influenza B virus	1	99% (2348 of 2368)	33860	1088.83	2348	97.48	6.83	0.91	1.66	0	1	0	0h 02m 54s	1063720	1033274	218004	151	136	55562938 bytes
	AGREE	SRR1926126	NC_002207.1	Influenza B virus (B/Lee/1940) (segment 4)	Influenza B virus	1	99% (1859 of 1882)	27554	1119.11	1859	92.65	6.45	0.9	1.6	0	1	0	0h 02m 54s	1063720	1033274	218004	151	136	55562938 bytes
	AGREE	SRR1926126	NC_002208.1	Influenza B virus (B/Lee/1940) (segment 5)	Influenza B virus	1	98% (1810 of 1841)	22240	927.73	1810	95.72	6.29	0.9	1.62	0	1	0	0h 02m 54s	1063720	1033274	218004	151	136	55562938 bytes
	AGREE	SRR1926126	NC_002209.1	Influenza B virus (B/Lee/1940) (segment 6)	Influenza B virus	1	99% (1545 of 1557)	21446	1048.1	1545	86.97	6.42	0.89	1.56	0	2	0	0h 02m 54s	1063720	1033274	218004	151	136	55562938 bytes
	AGREE	SRR1926126	NC_002211.1	Influenza B virus (B/Lee/1940) (segment 8)	Influenza B virus	1	100% (1099 of 1096)	15352	1054.69	1099	91.36	6.11	0.91	1.65	0	2	0	0h 02m 54s	1063720	1033274	218004	151	136	55562938 bytes
	AGREE	SRR1926126	NC_002210.1	Influenza B virus (B/Lee/1940) (segment 7)	Influenza B virus	1	99% (1177 of 1191)	14990	961.59	1177	97.99	6.4	0.91	1.65	0	1	0	0h 02m 54s	1063720	1033274	218004	151	136	55562938 bytes
	AGREE	SRR1926126	NC_001612.1	Enterovirus A	Enterovirus	5	58% (4274 of 7413)	194	3.44	405	87.71	6.07	0.73	0.94	0	0	57	0h 02m 54s	1063720	1033274	218004	151	136	55562938 bytes
	AGREE	SRR1926126	NC_007373.1	Influenza A virus (A/New York/392/2004(H3N2)) (segment 1)	H3N2 subtype	1	12% (283 of 2341)	6	1.96	283	97.89	6.21	0.97	1.89	0	0	0	0h 02m 54s	1063720	1033274	218004	151	136	55562938 bytes
	AGREE	SRR1926126	NC_007369.1	Influenza A virus (A/New York/392/2004(H3N2)) (segment 5)	H3N2 subtype	1	16% (243 of 1566)	6	1.88	243	98.77	6.6	1	1.98	0	0	0	0h 02m 54s	1063720	1033274	218004	151	136	55562938 bytes
158	AGREE	SRR1926127	NC_002204.1	Influenza B virus (B/Lee/1940) (segment RNA 1)	Influenza B virus	1	99% (2354 of 2368)	40746	1306.87	2354	97.48	6.84	0.92	1.67	0	1	0	0h 02m 54s	916148	891754	235350	151	136	46781812 bytes
	AGREE	SRR1926127	NC_002205.1	Influenza B virus (B/Lee/1940) (segment 2)	Influenza B virus	1	100% (2313 of 2313)	38086	1243.25	2313	98.96	6.67	0.92	1.69	0	1	0	0h 02m 54s	916148	891754	235350	151	136	46781812 bytes
	AGREE	SRR1926127	NC_002206.1	Influenza B virus (B/Lee/1940) (segment 3)	Influenza B virus	1	100% (2200 of 2204)	33482	1149.06	2200	96.42	6.63	0.91	1.63	0	1	0	0h 02m 54s	916148	891754	235350	151	136	46781812 bytes
	AGREE	SRR1926127	NC_002207.1	Influenza B virus (B/Lee/1940) (segment 4)	Influenza B virus	1	98% (1851 of 1882)	28098	1146.1	1851	91.97	6.41	0.9	1.58	0	1	0	0h 02m 54s	916148	891754	235350	151	136	46781812 bytes
	AGREE	SRR1926127	NC_002208.1	Influenza B virus (B/Lee/1940) (segment 5)	Influenza B virus	1	99% (1827 of 1841)	25554	1056.03	1827	95.37	6.27	0.91	1.62	0	1	0	0h 02m 54s	916148	891754	235350	151	136	46781812 bytes
	AGREE	SRR1926127	NC_002209.1	Influenza B virus (B/Lee/1940) (segment 6)	Influenza B virus	1	95% (1476 of 1557)	21980	1124.34	1476	87.41	6.44	0.9	1.59	0	2	0	0h 02m 54s	916148	891754	235350	151	136	46781812 bytes
	AGREE	SRR1926127	NC_002210.1	Influenza B virus (B/Lee/1940) (segment 7)	Influenza B virus	1	99% (1179 of 1191)	20832	1334.15	1179	97.99	6.4	0.91	1.63	0	1	0	0h 02m 54s	916148	891754	235350	151	136	46781812 bytes
	AGREE	SRR1926127	NC_002211.1	Influenza B virus (B/Lee/1940) (segment 8)	Influenza B virus	1	99% (1081 of 1096)	15370	1073.62	1081	91.6	6.12	0.92	1.66	0	2	0	0h 02m 54s	916148	891754	235350	151	136	46781812 bytes
	AGREE	SRR1926127	NC_001612.1	Enterovirus A	Enterovirus	3	84% (6246 of 7413)	360	4.38	671	89.14	6.35	0.74	0.97	1	0	0	0h 02m 54s	916148	891754	235350	151	136	46781812 bytes
	AGREE	SRR1926127	NC_026435.1	Influenza A virus (A/California/07/2009(H1N1)) (segment 2)	H1N1 subtype	1	11% (242 of 2274)	4	1.39	242	98.77	6.75	0.97	1.88	0	0	0	0h 02m 54s	916148	891754	235350	151	136	46781812 bytes
	AGREE	SRR1926127	NC_007370.1	Influenza A virus (A/New York/392/2004(H3N2)) (segment 8)	H3N2 subtype	1	23% (207 of 890)	2	1.35	207	96.85	6.72	0.99	1.96	0	0	0	0h 02m 54s	916148	891754	235350	151	136	46781812 bytes
	AGREE	SRR1926127	NC_007368.1	Influenza A virus (A/New York/392/2004(H3N2)) (segment 6)	H3N2 subtype	1	14% (206 of 1467)	2	1.3	206	95.65	7.39	0.96	1.83	0	0	0	0h 02m 54s	916148	891754	235350	151	136	46781812 bytes
159	AGREE	SRR1928119	NC_026437.1	Influenza A virus (A/California/07/2009(H1N1)) (segment 3)	H1N1 subtype	1	100% (2151 of 2151)	14978	525.78	2151	99.05	6.89	0.99	1.95	0	2	0	0h 03m 08s	1111636	1077512	95524	151	136	59177846 bytes
	AGREE	SRR1928119	NC_026435.1	Influenza A virus (A/California/07/2009(H1N1)) (segment 2)	H1N1 subtype	1	100% (2274 of 2274)	14524	482.27	2274	99.21	6.8	0.99	1.96	0	1	0	0h 03m 08s	1111636	1077512	95524	151	136	59177846 bytes
	AGREE	SRR1928119	NC_026438.1	Influenza A virus (A/California/07/2009(H1N1)) (segment 1)	H1N1 subtype	1	100% (2280 of 2280)	13706	453.88	2280	98.95	6.58	0.99	1.95	0	1	0	0h 03m 08s	1111636	1077512	95524	151	136	59177846 bytes
	AGREE	SRR1928119	NC_026433.1	Influenza A virus (A/California/07/2009(H1N1)) (segment 4)	H1N1 subtype	1	100% (1701 of 1701)	12624	560.39	1701	97.53	6.89	0.98	1.93	0	1	0	0h 03m 08s	1111636	1077512	95524	151	136	59177846 bytes
	AGREE	SRR1928119	NC_026436.1	Influenza A virus (A/California/07/2009(H1N1)) (segment 5)	H1N1 subtype	1	100% (1497 of 1497)	10108	509.87	1497	99	6.8	0.99	1.94	0	1	0	0h 03m 08s	1111636	1077512	95524	151	136	59177846 bytes
	AGREE	SRR1928119	NC_026434.1	Influenza A virus (A/California/07/2009(H1N1)) (segment 6)	H1N1 subtype	1	100% (1410 of 1410)	9736	521.42	1410	98.51	7.47	0.99	1.96	0	1	0	0h 03m 08s	1111636	1077512	95524	151	136	59177846 bytes
	AGREE	SRR1928119	NC_026432.1	Influenza A virus (A/California/07/2009(H1N1)) (segment 8)	H1N1 subtype	1	93% (802 of 863)	6364	599.28	802	98.79	6.75	0.99	1.94	0	1	0	0h 03m 08s	1111636	1077512	95524	151	136	59177846 bytes
	AGREE	SRR1928119	NC_026431.1	Influenza A virus (A/California/07/2009(H1N1)) (segment 7)	H1N1 subtype	1	100% (982 of 982)	5066	389.5	982	98.58	6.55	0.99	1.96	0	1	0	0h 03m 08s	1111636	1077512	95524	151	136	59177846 bytes
	AGREE	SRR1928119	NC_001474.2	Dengue virus 2	Dengue virus	12	69% (7438 of 10723)	250	2.54	216	94.31	5.73	0.92	1.77	0	0	277	0h 03m 08s	1111636	1077512	95524	151	136	59177846 bytes
	AGREE	SRR1928119	NC_001612.1	Enterovirus A	Enterovirus	6	41% (3047 of 7413)	128	3.18	216	87.28	6.26	0.73	0.93	0	0	3	0h 03m 08s	1111636	1077512	95524	151	136	59177846 bytes
	AGREE	SRR1928119	NC_030454.1	Human enterovirus	unclassified Enterovirus	3	16% (1203 of 7317)	44	2.87	206	90.05	6.59	0.78	1.13	0	0	1	0h 03m 08s	1111636	1077512	95524	151	136	59177846 bytes
160	AGREE	SRR1928146	NC_007372.1	Influenza A virus (A/New York/392/2004(H3N2)) (segment 2)	H3N2 subtype	1	99% (2327 of 2341)	20112	652.58	2327	98.12	6.78	0.97	1.89	0	2	0	0h 02m 59s	1035672	1005384	126352	151	136	48595029 bytes
	AGREE	SRR1928146	NC_007371.1	Influenza A virus (A/New York/392/2004(H3N2)) (segment 3)	H3N2 subtype	1	99% (2212 of 2233)	19614	669.47	2212	98.35	6.86	0.97	1.9	0	2	0	0h 02m 59s	1035672	1005384	126352	151	136	48595029 bytes
	AGREE	SRR1928146	NC_007373.1	Influenza A virus (A/New York/392/2004(H3N2)) (segment 1)	H3N2 subtype	1	100% (2335 of 2341)	18508	598.49	2335	99.21	6.61	0.98	1.91	0	1	0	0h 02m 59s	1035672	1005384	126352	151	136	48595029 bytes
	AGREE	SRR1928146	NC_007366.1	Influenza A virus (A/New York/392/2004(H3N2)) (segment 4)	H3N2 subtype	1	99% (1746 of 1762)	17406	752.71	1746	96.12	6.97	0.96	1.85	0	1	0	0h 02m 59s	1035672	1005384	126352	151	136	48595029 bytes
	AGREE	SRR1928146	NC_007369.1	Influenza A virus (A/New York/392/2004(H3N2)) (segment 5)	H3N2 subtype	1	98% (1531 of 1566)	13068	644.53	1531	99.6	6.82	0.99	1.95	0	1	0	0h 02m 59s	1035672	1005384	126352	151	136	48595029 bytes
	AGREE	SRR1928146	NC_007368.1	Influenza A virus (A/New York/392/2004(H3N2)) (segment 6)	H3N2 subtype	1	99% (1453 of 1467)	12488	648.91	1453	95.96	7.13	0.97	1.88	0	1	0	0h 02m 59s	1035672	1005384	126352	151	136	48595029 bytes
	AGREE	SRR1928146	NC_007367.1	Influenza A virus (A/New York/392/2004(H3N2)) (segment 7)	H3N2 subtype	1	98% (1007 of 1027)	9548	715.86	1007	99.43	6.59	0.99	1.95	0	2	0	0h 02m 59s	1035672	1005384	126352	151	136	48595029 bytes
	AGREE	SRR1928146	NC_007370.1	Influenza A virus (A/New York/392/2004(H3N2)) (segment 8)	H3N2 subtype	1	96% (852 of 890)	9150	810.94	852	98.3	6.61	0.99	1.95	0	2	0	0h 02m 59s	1035672	1005384	126352	151	136	48595029 bytes
	AGREE	SRR1928146	NC_001612.1	Enterovirus A	Enterovirus	4	59% (4358 of 7413)	182	3.16	309	86.52	5.44	0.7	0.88	0	0	169	0h 02m 59s	1035672	1005384	126352	151	136	48595029 bytes
	AGREE	SRR1928146	NC_002206.1	Influenza B virus (B/Lee/1940) (segment 3)	Influenza B virus	2	33% (737 of 2204)	22	2.29	257	91.63	5.74	0.87	1.55	0	1	22	0h 02m 59s	1035672	1005384	126352	151	136	48595029 bytes
	AGREE	SRR1928146	NC_002207.1	Influenza B virus (B/Lee/1940) (segment 4)	Influenza B virus	2	31% (589 of 1882)	14	1.97	244	94.94	6.52	0.9	1.62	0	1	0	0h 02m 59s	1035672	1005384	126352	151	136	48595029 bytes
	AGREE	SRR1928146	NC_002210.1	Influenza B virus (B/Lee/1940) (segment 7)	Influenza B virus	1	33% (391 of 1191)	12	2.34	391	98.2	6.04	0.91	1.63	0	1	0	0h 02m 59s	1035672	1005384	126352	151	136	48595029 bytes
	AGREE	SRR1928146	NC_002209.1	Influenza B virus (B/Lee/1940) (segment 6)	Influenza B virus	1	27% (419 of 1557)	10	2.13	419	92.47	6.99	0.91	1.66	0	1	0	0h 02m 59s	1035672	1005384	126352	151	136	48595029 bytes
	AGREE	SRR1928146	NC_002205.1	Influenza B virus (B/Lee/1940) (segment 2)	Influenza B virus	1	14% (320 of 2313)	8	2.31	320	97.2	6.78	0.92	1.68	0	0	0	0h 02m 59s	1035672	1005384	126352	151	136	48595029 bytes
161	AGREE	SRR1928148	NC_007373.1	Influenza A virus (A/New York/392/2004(H3N2)) (segment 1)	H3N2 subtype	1	99% (2325 of 2341)	6024	195.63	2325	99.08	6.59	0.98	1.9	0	1	0	0h 01m 13s	129268	123790	36288	151	136	6391860 bytes
	AGREE	SRR1928148	NC_007372.1	Influenza A virus (A/New York/392/2004(H3N2)) (segment 2)	H3N2 subtype	1	99% (2321 of 2341)	5988	194.79	2321	98.23	6.79	0.97	1.89	0	2	0	0h 01m 13s	129268	123790	36288	151	136	6391860 bytes
	AGREE	SRR1928148	NC_007371.1	Influenza A virus (A/New York/392/2004(H3N2)) (segment 3)	H3N2 subtype	1	100% (2232 of 2233)	5668	191.78	2232	98.25	6.86	0.97	1.89	0	2	0	0h 01m 13s	129268	123790	36288	151	136	6391860 bytes
	AGREE	SRR1928148	NC_007366.1	Influenza A virus (A/New York/392/2004(H3N2)) (segment 4)	H3N2 subtype	1	99% (1746 of 1762)	4608	199.32	1746	96.3	6.98	0.97	1.86	0	1	0	0h 01m 13s	129268	123790	36288	151	136	6391860 bytes
	AGREE	SRR1928148	NC_007369.1	Influenza A virus (A/New York/392/2004(H3N2)) (segment 5)	H3N2 subtype	1	98% (1533 of 1566)	3870	190.64	1533	99.8	6.83	0.99	1.95	0	1	0	0h 01m 13s	129268	123790	36288	151	136	6391860 bytes
	AGREE	SRR1928148	NC_007368.1	Influenza A virus (A/New York/392/2004(H3N2)) (segment 6)	H3N2 subtype	1	99% (1456 of 1467)	3754	194.66	1456	96.17	7.14	0.97	1.89	0	1	0	0h 01m 13s	129268	123790	36288	151	136	6391860 bytes
	AGREE	SRR1928148	NC_007367.1	Influenza A virus (A/New York/392/2004(H3N2)) (segment 7)	H3N2 subtype	1	98% (1009 of 1027)	2556	191.29	1009	99.43	6.59	0.99	1.95	0	2	0	0h 01m 13s	129268	123790	36288	151	136	6391860 bytes
	AGREE	SRR1928148	NC_007370.1	Influenza A virus (A/New York/392/2004(H3N2)) (segment 8)	H3N2 subtype	1	97% (867 of 890)	2190	190.81	867	98.3	6.61	0.99	1.95	0	2	0	0h 01m 13s	129268	123790	36288	151	136	6391860 bytes
	AGREE	SRR1928148	NC_002204.1	Influenza B virus (B/Lee/1940) (segment RNA 1)	Influenza B virus	1	11% (262 of 2368)	28	8.4	262	97.7	7.29	0.92	1.66	0	0	0	0h 01m 13s	129268	123790	36288	151	136	6391860 bytes
162	AGREE	SRR1928161	NC_002204.1	Influenza B virus (B/Lee/1940) (segment RNA 1)	Influenza B virus	1	98% (2330 of 2368)	498	16.16	2330	97.48	6.83	0.92	1.67	0	1	0	0h 03m 02s	1892698	1819416	9286	151	136	91887703 bytes
	AGREE	SRR1928161	NC_002205.1	Influenza B virus (B/Lee/1940) (segment 2)	Influenza B virus	1	100% (2313 of 2313)	460	15.04	2313	98.83	6.67	0.92	1.69	0	1	0	0h 03m 02s	1892698	1819416	9286	151	136	91887703 bytes
	AGREE	SRR1928161	NC_002206.1	Influenza B virus (B/Lee/1940) (segment 3)	Influenza B virus	1	100% (2201 of 2204)	438	15.04	2201	96.29	6.62	0.91	1.64	0	1	0	0h 03m 02s	1892698	1819416	9286	151	136	91887703 bytes
	AGREE	SRR1928161	NC_002208.1	Influenza B virus (B/Lee/1940) (segment 5)	Influenza B virus	1	97% (1777 of 1841)	430	18.33	1777	95.72	6.29	0.9	1.62	0	1	0	0h 03m 02s	1892698	1819416	9286	151	136	91887703 bytes
	AGREE	SRR1928161	NC_002207.1	Influenza B virus (B/Lee/1940) (segment 4)	Influenza B virus	1	99% (1856 of 1882)	374	15.24	1856	92.65	6.45	0.9	1.6	0	1	0	0h 03m 02s	1892698	1819416	9286	151	136	91887703 bytes
	AGREE	SRR1928161	NC_002209.1	Influenza B virus (B/Lee/1940) (segment 6)	Influenza B virus	1	93% (1447 of 1557)	340	17.75	1447	87.13	6.46	0.9	1.59	0	2	0	0h 03m 02s	1892698	1819416	9286	151	136	91887703 bytes
	AGREE	SRR1928161	NC_002210.1	Influenza B virus (B/Lee/1940) (segment 7)	Influenza B virus	1	98% (1166 of 1191)	302	19.59	1166	97.99	6.4	0.91	1.64	0	1	0	0h 03m 02s	1892698	1819416	9286	151	136	91887703 bytes
	AGREE	SRR1928161	NC_002640.1	Dengue virus 4	Dengue virus	9	58% (6185 of 10649)	244	2.99	214	97.41	6.35	0.97	1.93	0	0	145	0h 03m 02s	1892698	1819416	9286	151	136	91887703 bytes
	AGREE	SRR1928161	NC_002211.1	Influenza B virus (B/Lee/1940) (segment 8)	Influenza B virus	1	97% (1059 of 1096)	234	16.73	1059	91.36	6.11	0.92	1.67	0	2	0	0h 03m 02s	1892698	1819416	9286	151	136	91887703 bytes
	AGREE	SRR1928161	NC_001612.1	Enterovirus A	Enterovirus	3	64% (4727 of 7413)	216	3.47	426	85.71	5.8	0.72	0.9	1	0	65	0h 03m 02s	1892698	1819416	9286	151	136	91887703 bytes
	AGREE	SRR1928161	NC_001475.2	Dengue virus 3	Dengue virus	9	29% (3105 of 10707)	96	2.37	202	96.37	6.56	0.93	1.75	1	0	17	0h 03m 02s	1892698	1819416	9286	151	136	91887703 bytes
	AGREE	SRR1928161	NC_030454.1	Human enterovirus	unclassified Enterovirus	1	17% (1265 of 7317)	70	4.3	1265	91.92	6.08	0.78	1.14	1	0	1	0h 03m 02s	1892698	1819416	9286	151	136	91887703 bytes
	AGREE	SRR1928161	NC_026437.1	Influenza A virus (A/California/07/2009(H1N1)) (segment 3)	H1N1 subtype	2	89% (1908 of 2151)	58	2.32	393	95.38	5.64	0.93	1.84	0	2	119	0h 03m 02s	1892698	1819416	9286	151	136	91887703 bytes
	AGREE	SRR1928161	NC_026435.1	Influenza A virus (A/California/07/2009(H1N1)) (segment 2)	H1N1 subtype	2	54% (1236 of 2274)	50	3.16	298	99.51	6.71	1	1.99	0	0	2	0h 03m 02s	1892698	1819416	9286	151	136	91887703 bytes
	AGREE	SRR1928161	NC_026438.1	Influenza A virus (A/California/07/2009(H1N1)) (segment 1)	H1N1 subtype	3	53% (1202 of 2280)	48	3.12	224	99	6.6	1	1.99	0	0	0	0h 03m 02s	1892698	1819416	9286	151	136	91887703 bytes
	AGREE	SRR1928161	NC_026436.1	Influenza A virus (A/California/07/2009(H1N1)) (segment 5)	H1N1 subtype	2	54% (808 of 1497)	30	2.93	193	92.57	5.07	0.93	1.85	0	0	49	0h 03m 02s	1892698	1819416	9286	151	136	91887703 bytes
	AGREE	SRR1928161	NC_007373.1	Influenza A virus (A/New York/392/2004(H3N2)) (segment 1)	H3N2 subtype	1	22% (505 of 2341)	24	3.61	505	92.26	4.76	0.92	1.8	0	0	30	0h 03m 02s	1892698	1819416	9286	151	136	91887703 bytes
	AGREE	SRR1928161	NC_007369.1	Influenza A virus (A/New York/392/2004(H3N2)) (segment 5)	H3N2 subtype	2	42% (655 of 1566)	18	2.1	286	98.62	6.49	0.98	1.94	0	0	0	0h 03m 02s	1892698	1819416	9286	151	136	91887703 bytes
	AGREE	SRR1928161	NC_026433.1	Influenza A virus (A/California/07/2009(H1N1)) (segment 4)	H1N1 subtype	1	41% (697 of 1701)	16	1.86	697	92.63	3.86	0.87	1.72	0	0	83	0h 03m 02s	1892698	1819416	9286	151	136	91887703 bytes
	AGREE	SRR1928161	NC_026432.1	Influenza A virus (A/California/07/2009(H1N1)) (segment 8)	H1N1 subtype	2	53% (460 of 863)	14	2.38	220	97.2	6.61	0.99	1.97	0	1	0	0h 03m 02s	1892698	1819416	9286	151	136	91887703 bytes
	AGREE	SRR1928161	NC_007371.1	Influenza A virus (A/New York/392/2004(H3N2)) (segment 3)	H3N2 subtype	2	19% (421 of 2233)	12	2.46	207	97.61	7	0.97	1.9	0	0	0	0h 03m 02s	1892698	1819416	9286	151	136	91887703 bytes
	AGREE	SRR1928161	NC_026434.1	Influenza A virus (A/California/07/2009(H1N1)) (segment 6)	H1N1 subtype	2	34% (473 of 1410)	12	2.03	227	98.09	7.76	1	1.98	0	2	0	0h 03m 02s	1892698	1819416	9286	151	136	91887703 bytes
	AGREE	SRR1928161	NC_007366.1	Influenza A virus (A/New York/392/2004(H3N2)) (segment 4)	H3N2 subtype	1	14% (242 of 1762)	6	2.27	242	98.77	7.26	0.99	1.95	0	0	0	0h 03m 02s	1892698	1819416	9286	151	136	91887703 bytes
	AGREE	SRR1928161	NC_026431.1	Influenza A virus (A/California/07/2009(H1N1)) (segment 7)	H1N1 subtype	1	25% (250 of 982)	6	1.84	250	100	7.21	1	2	0	1	0	0h 03m 02s	1892698	1819416	9286	151	136	91887703 bytes
163	AGREE	SRR1928162	NC_001612.1	Enterovirus A	Enterovirus	5	72% (5310 of 7413)	220	3.15	354	84.57	5.11	0.71	0.94	0	0	252	0h 03m 36s	1715046	1674870	11360	151	136	84606695 bytes
	AGREE	SRR1928162	NC_002640.1	Dengue virus 4	Dengue virus	12	46% (4923 of 10649)	184	2.83	211	98.1	6.51	0.99	1.97	0	1	39	0h 03m 36s	1715046	1674870	11360	151	136	84606695 bytes
	AGREE	SRR1928162	NC_002206.1	Influenza B virus (B/Lee/1940) (segment 3)	Influenza B virus	1	95% (2095 of 2204)	90	3.26	2095	95.27	5.67	0.88	1.58	1	1	70	0h 03m 36s	1715046	1674870	11360	151	136	84606695 bytes
	AGREE	SRR1928162	NC_002208.1	Influenza B virus (B/Lee/1940) (segment 5)	Influenza B virus	1	84% (1542 of 1841)	74	3.66	1542	93.19	5.6	0.89	1.6	0	0	30	0h 03m 36s	1715046	1674870	11360	151	136	84606695 bytes
	AGREE	SRR1928162	NC_001475.2	Dengue virus 3	Dengue virus	9	24% (2519 of 10707)	70	2.13	179	97.56	6.98	0.95	1.78	0	0	0	0h 03m 36s	1715046	1674870	11360	151	136	84606695 bytes
	AGREE	SRR1928162	NC_002207.1	Influenza B virus (B/Lee/1940) (segment 4)	Influenza B virus	3	76% (1429 of 1882)	56	3.05	261	91.74	6.2	0.9	1.64	0	1	30	0h 03m 36s	1715046	1674870	11360	151	136	84606695 bytes
	AGREE	SRR1928162	NC_002204.1	Influenza B virus (B/Lee/1940) (segment RNA 1)	Influenza B virus	2	65% (1541 of 2368)	54	2.71	359	90.59	4.63	0.85	1.54	0	1	120	0h 03m 36s	1715046	1674870	11360	151	136	84606695 bytes
	AGREE	SRR1928162	NC_002209.1	Influenza B virus (B/Lee/1940) (segment 6)	Influenza B virus	2	59% (911 of 1557)	50	4.19	432	85.38	6.28	0.9	1.6	0	1	2	0h 03m 36s	1715046	1674870	11360	151	136	84606695 bytes
	AGREE	SRR1928162	NC_026435.1	Influenza A virus (A/California/07/2009(H1N1)) (segment 2)	H1N1 subtype	3	59% (1353 of 2274)	46	2.65	341	93.13	5.25	0.94	1.87	0	0	69	0h 03m 36s	1715046	1674870	11360	151	136	84606695 bytes
	AGREE	SRR1928162	NC_026437.1	Influenza A virus (A/California/07/2009(H1N1)) (segment 3)	H1N1 subtype	3	73% (1565 of 2151)	44	2.14	249	90.15	4.26	0.92	1.85	0	1	117	0h 03m 36s	1715046	1674870	11360	151	136	84606695 bytes
	AGREE	SRR1928162	NC_002205.1	Influenza B virus (B/Lee/1940) (segment 2)	Influenza B virus	3	48% (1112 of 2313)	42	2.91	291	97.57	6.47	0.92	1.72	0	0	22	0h 03m 36s	1715046	1674870	11360	151	136	84606695 bytes
	AGREE	SRR1928162	NC_026436.1	Influenza A virus (A/California/07/2009(H1N1)) (segment 5)	H1N1 subtype	1	52% (777 of 1497)	42	4.15	777	99.61	6.78	1	1.99	0	0	0	0h 03m 36s	1715046	1674870	11360	151	136	84606695 bytes
	AGREE	SRR1928162	NC_026433.1	Influenza A virus (A/California/07/2009(H1N1)) (segment 4)	H1N1 subtype	2	63% (1080 of 1701)	40	2.82	247	97.5	6.84	0.99	1.97	0	1	0	0h 03m 36s	1715046	1674870	11360	151	136	84606695 bytes
	AGREE	SRR1928162	NC_026438.1	Influenza A virus (A/California/07/2009(H1N1)) (segment 1)	H1N1 subtype	4	52% (1194 of 2280)	38	2.48	248	99	6.66	1	1.99	0	1	0	0h 03m 36s	1715046	1674870	11360	151	136	84606695 bytes
	AGREE	SRR1928162	NC_002210.1	Influenza B virus (B/Lee/1940) (segment 7)	Influenza B virus	2	81% (961 of 1191)	38	3.13	332	97.28	5.96	0.91	1.64	0	1	15	0h 03m 36s	1715046	1674870	11360	151	136	84606695 bytes
	AGREE	SRR1928162	NC_002211.1	Influenza B virus (B/Lee/1940) (segment 8)	Influenza B virus	1	40% (434 of 1096)	28	5.04	434	93.91	6.13	0.95	1.8	0	1	0	0h 03m 36s	1715046	1674870	11360	151	136	84606695 bytes
	AGREE	SRR1928162	NC_007369.1	Influenza A virus (A/New York/392/2004(H3N2)) (segment 5)	H3N2 subtype	2	30% (470 of 1566)	16	2.62	226	98.72	6.47	0.99	1.95	0	0	0	0h 03m 36s	1715046	1674870	11360	151	136	84606695 bytes
	AGREE	SRR1928162	NC_026431.1	Influenza A virus (A/California/07/2009(H1N1)) (segment 7)	H1N1 subtype	1	32% (311 of 982)	16	3.94	311	98.32	6.91	1	1.99	0	1	0	0h 03m 36s	1715046	1674870	11360	151	136	84606695 bytes
	AGREE	SRR1928162	NC_026432.1	Influenza A virus (A/California/07/2009(H1N1)) (segment 8)	H1N1 subtype	2	66% (566 of 863)	14	1.9	220	98.98	6.63	1	1.99	0	2	0	0h 03m 36s	1715046	1674870	11360	151	136	84606695 bytes
	AGREE	SRR1928162	NC_026434.1	Influenza A virus (A/California/07/2009(H1N1)) (segment 6)	H1N1 subtype	2	45% (633 of 1410)	12	1.58	275	98.11	7.28	1	1.99	0	0	0	0h 03m 36s	1715046	1674870	11360	151	136	84606695 bytes
	AGREE	SRR1928162	NC_007373.1	Influenza A virus (A/New York/392/2004(H3N2)) (segment 1)	H3N2 subtype	1	17% (405 of 2341)	8	1.8	405	97.04	6.76	0.98	1.91	0	0	0	0h 03m 36s	1715046	1674870	11360	151	136	84606695 bytes
164	AGREE	SRR1928163	NC_001612.1	Enterovirus A	Enterovirus	6	60% (4434 of 7413)	170	2.91	232	88.06	5.68	0.73	0.97	0	0	132	0h 02m 42s	1702832	1648844	14144	151	136	68217566 bytes
	AGREE	SRR1928163	NC_002640.1	Dengue virus 4	Dengue virus	11	53% (5600 of 10649)	148	2	224	95.67	5.82	0.95	1.89	0	2	219	0h 02m 42s	1702832	1648844	14144	151	136	68217566 bytes
	AGREE	SRR1928163	NC_026438.1	Influenza A virus (A/California/07/2009(H1N1)) (segment 1)	H1N1 subtype	1	100% (2280 of 2280)	100	3.35	2280	95.79	5.54	0.96	1.91	0	1	86	0h 02m 42s	1702832	1648844	14144	151	136	68217566 bytes
	AGREE	SRR1928163	NC_002208.1	Influenza B virus (B/Lee/1940) (segment 5)	Influenza B virus	1	89% (1639 of 1841)	84	3.92	1639	94.75	5.97	0.9	1.64	0	1	20	0h 02m 42s	1702832	1648844	14144	151	136	68217566 bytes
	AGREE	SRR1928163	NC_026437.1	Influenza A virus (A/California/07/2009(H1N1)) (segment 3)	H1N1 subtype	2	82% (1774 of 2151)	68	2.94	710	99.39	6.52	0.99	1.97	2	2	2	0h 02m 42s	1702832	1648844	14144	151	136	68217566 bytes
	AGREE	SRR1928163	NC_026431.1	Influenza A virus (A/California/07/2009(H1N1)) (segment 7)	H1N1 subtype	1	95% (930 of 982)	68	5.58	930	99.38	6.74	1	1.98	0	1	0	0h 02m 42s	1702832	1648844	14144	151	136	68217566 bytes
	AGREE	SRR1928163	NC_002206.1	Influenza B virus (B/Lee/1940) (segment 3)	Influenza B virus	2	92% (2023 of 2204)	66	2.49	622	87.07	4.3	0.84	1.52	0	1	171	0h 02m 42s	1702832	1648844	14144	151	136	68217566 bytes
	AGREE	SRR1928163	NC_026435.1	Influenza A virus (A/California/07/2009(H1N1)) (segment 2)	H1N1 subtype	2	87% (1974 of 2274)	64	2.45	758	97.87	6.54	0.99	1.97	0	1	7	0h 02m 42s	1702832	1648844	14144	151	136	68217566 bytes
	AGREE	SRR1928163	NC_026433.1	Influenza A virus (A/California/07/2009(H1N1)) (segment 4)	H1N1 subtype	1	94% (1604 of 1701)	54	2.55	1604	98.81	5.61	0.93	1.82	0	0	89	0h 02m 42s	1702832	1648844	14144	151	136	68217566 bytes
	AGREE	SRR1928163	NC_002205.1	Influenza B virus (B/Lee/1940) (segment 2)	Influenza B virus	3	70% (1629 of 2313)	52	2.45	188	93.93	5.36	0.88	1.63	0	1	90	0h 02m 42s	1702832	1648844	14144	151	136	68217566 bytes
	AGREE	SRR1928163	NC_001475.2	Dengue virus 3	Dengue virus	7	23% (2489 of 10707)	50	1.57	219	93.73	5.28	0.89	1.66	0	0	154	0h 02m 42s	1702832	1648844	14144	151	136	68217566 bytes
	AGREE	SRR1928163	NC_002204.1	Influenza B virus (B/Lee/1940) (segment RNA 1)	Influenza B virus	3	84% (1986 of 2368)	48	1.9	423	94.4	5.43	0.87	1.57	1	1	88	0h 02m 42s	1702832	1648844	14144	151	136	68217566 bytes
	AGREE	SRR1928163	NC_026436.1	Influenza A virus (A/California/07/2009(H1N1)) (segment 5)	H1N1 subtype	2	74% (1115 of 1497)	48	3.25	525	99.19	6.31	0.98	1.91	1	1	0	0h 02m 42s	1702832	1648844	14144	151	136	68217566 bytes
	AGREE	SRR1928163	NC_002211.1	Influenza B virus (B/Lee/1940) (segment 8)	Influenza B virus	1	72% (794 of 1096)	38	3.67	794	90.33	6.11	0.92	1.68	0	0	0	0h 02m 42s	1702832	1648844	14144	151	136	68217566 bytes
	AGREE	SRR1928163	NC_002210.1	Influenza B virus (B/Lee/1940) (segment 7)	Influenza B virus	1	85% (1017 of 1191)	30	2.27	1017	97.19	6.27	0.92	1.69	0	1	4	0h 02m 42s	1702832	1648844	14144	151	136	68217566 bytes
	AGREE	SRR1928163	NC_026432.1	Influenza A virus (A/California/07/2009(H1N1)) (segment 8)	H1N1 subtype	1	87% (748 of 863)	30	3.12	748	99.68	6.84	0.99	1.98	0	1	1	0h 02m 42s	1702832	1648844	14144	151	136	68217566 bytes
	AGREE	SRR1928163	NC_002207.1	Influenza B virus (B/Lee/1940) (segment 4)	Influenza B virus	2	61% (1149 of 1882)	28	1.92	423	93.63	6.53	0.9	1.62	0	1	7	0h 02m 42s	1702832	1648844	14144	151	136	68217566 bytes
	AGREE	SRR1928163	NC_002209.1	Influenza B virus (B/Lee/1940) (segment 6)	Influenza B virus	2	69% (1067 of 1557)	28	2.12	293	84.92	5.63	0.86	1.51	0	2	38	0h 02m 42s	1702832	1648844	14144	151	136	68217566 bytes
	AGREE	SRR1928163	NC_026434.1	Influenza A virus (A/California/07/2009(H1N1)) (segment 6)	H1N1 subtype	2	67% (944 of 1410)	28	2.33	430	98.42	7.32	1	1.99	0	0	1	0h 02m 42s	1702832	1648844	14144	151	136	68217566 bytes
	AGREE	SRR1928163	NC_007373.1	Influenza A virus (A/New York/392/2004(H3N2)) (segment 1)	H3N2 subtype	1	11% (269 of 2341)	4	1.64	269	97.78	6.87	0.98	1.93	0	0	0	0h 02m 42s	1702832	1648844	14144	151	136	68217566 bytes
Metagenomic - Rotavirus
165	DISAGREE	ERR473394	NC_016896.1	Astrovirus wild boar/WBAstV-1/2011/HUN	unclassified Mamastrovirus	3	80% (5354 of 6707)	119182	1669.54	229	82.05	5.47	0.8	1.23	4	4	55	0h 34m 03s	2136946	2065074	313052	150	135	120686803 bytes
	DISAGREE	ERR473394	NC_023675.1	Porcine astrovirus 4	unclassified Mamastrovirus	2	46% (3063 of 6639)	106732	2613.45	1455	69.3	5.14	0.67	0.66	0	0	0	0h 34m 03s	2136946	2065074	313052	150	135	120686803 bytes
	AGREE	ERR473394	NC_034974.1	Mamastrovirus 2	Mamastrovirus	1	83% (5266 of 6347)	18256	260.03	5266	81.13	5.96	0.78	1.1	0	3	0	0h 34m 03s	2136946	2065074	313052	150	135	120686803 bytes
	DISAGREE	ERR473394	NC_003987.1	Porcine sapelovirus 1	Sapelovirus A	1	99% (7433 of 7491)	15384	155.24	7433	93.18	6.7	0.84	1.38	0	1	0	0h 34m 03s	2136946	2065074	313052	150	135	120686803 bytes
	AGREE	ERR473394	NC_016647.1	Porcine bocavirus 5/JS677	Porcine bocavirus 5	1	102% (5171 of 5076)	6348	92.1	5171	73.88	1.22	0.74	1.42	0	3	1087	0h 34m 03s	2136946	2065074	313052	150	135	120686803 bytes
	AGREE	ERR473394	NC_006152.1	Adeno-associated virus - 5	Adeno-associated dependoparvovirus B	1	91% (4226 of 4642)	6086	108.01	4226	72.52	5.3	0.73	0.92	0	2	0	0h 34m 03s	2136946	2065074	313052	150	135	120686803 bytes
	DISAGREE	ERR473394	NC_027711.1	Dromedary astrovirus	unclassified Mamastrovirus	1	18% (1142 of 6327)	3400	223.3	1142	82.02	5.94	0.79	1.15	0	0	0	0h 34m 03s	2136946	2065074	313052	150	135	120686803 bytes
	AGREE	ERR473394	NC_011506.2	Rotavirus A (segment 2)	Rotavirus	1	95% (2556 of 2693)	378	11.11	2556	94.92	6.43	0.81	1.24	0	1	0	0h 34m 03s	2136946	2065074	313052	150	135	120686803 bytes
	AGREE	ERR473394	NC_011507.2	Rotavirus A (segment 1)	Rotavirus	1	97% (3214 of 3302)	334	7.8	3214	89.54	5.96	0.79	1.14	0	0	0	0h 34m 03s	2136946	2065074	313052	150	135	120686803 bytes
	AGREE	ERR473394	NC_011508.2	Rotavirus A (segment 3)	Rotavirus	2	89% (2310 of 2591)	290	9.48	371	82.1	6.02	0.76	1.05	0	0	0	0h 34m 03s	2136946	2065074	313052	150	135	120686803 bytes
	DISAGREE	ERR473394	NC_023636.1	Porcine astrovirus 5	unclassified Astroviridae	5	75% (4868 of 6500)	262	4.05	420	82.92	5.86	0.75	1.02	0	2	0	0h 34m 03s	2136946	2065074	313052	150	135	120686803 bytes
	AGREE	ERR473394	NC_011501.2	Rotavirus A (segment 7)	Rotavirus	1	95% (1052 of 1105)	224	16.09	1052	79.62	5.34	0.75	1	0	1	0	0h 34m 03s	2136946	2065074	313052	150	135	120686803 bytes
	AGREE	ERR473394	NC_011510.2	Rotavirus A (segment 4)	Rotavirus	1	88% (2075 of 2362)	208	7.57	2075	71.97	5.05	0.69	0.78	0	0	0	0h 34m 03s	2136946	2065074	313052	150	135	120686803 bytes
	AGREE	ERR473394	NC_011503.2	Rotavirus A (segment 9)	Rotavirus	1	94% (994 of 1062)	202	15.24	994	78.15	5.72	0.75	1	0	2	0	0h 34m 03s	2136946	2065074	313052	150	135	120686803 bytes
	AGREE	ERR473394	NC_011502.2	Rotavirus A (segment 8)	Rotavirus	1	96% (1021 of 1059)	198	14.62	1021	88.36	6.14	0.81	1.26	0	1	0	0h 34m 03s	2136946	2065074	313052	150	135	120686803 bytes
	AGREE	ERR473394	NC_011509.2	Rotavirus A (segment 6)	Rotavirus	1	100% (1356 of 1356)	180	9.96	1356	92.46	6.6	0.78	1.14	0	1	0	0h 34m 03s	2136946	2065074	313052	150	135	120686803 bytes
	AGREE	ERR473394	NC_024453.2	Porcine bocavirus 1 pig/ZJD/China/2006	Porcine bocavirus 1	3	54% (2786 of 5153)	142	3.85	623	88.7	6.77	0.92	1.67	0	2	0	0h 34m 03s	2136946	2065074	313052	150	135	120686803 bytes
	DISAGREE	ERR473394	AC_000189.1	Porcine adenovirus 3	Porcine mastadenovirus A	12	13% (4286 of 34094)	138	2.44	195	95.23	6.51	0.96	1.83	1	3	0	0h 34m 03s	2136946	2065074	313052	150	135	120686803 bytes
	AGREE	ERR473394	NC_011500.2	Rotavirus A (segment 5)	Rotavirus	1	96% (1543 of 1614)	116	5.69	1543	38.64	2.99	0.52	0.08	0	1	0	0h 34m 03s	2136946	2065074	313052	150	135	120686803 bytes
	AGREE	ERR473394	NC_011504.2	Rotavirus A (segment 10)	Rotavirus	1	91% (687 of 751)	96	10.52	687	84.52	5.54	0.81	1.22	0	1	0	0h 34m 03s	2136946	2065074	313052	150	135	120686803 bytes
	AGREE	ERR473394	NC_011505.2	Rotavirus A (segment 11)	Rotavirus	1	96% (642 of 667)	94	11.15	642	91.41	6.1	0.88	1.51	0	2	0	0h 34m 03s	2136946	2065074	313052	150	135	120686803 bytes
	DISAGREE	ERR473394	NC_016031.1	Porcine bocavirus 3	Ungulate bocaparvovirus 5	3	19% (987 of 5278)	50	3.81	210	97	7.16	0.97	1.87	0	1	0	0h 34m 03s	2136946	2065074	313052	150	135	120686803 bytes
	DISAGREE	ERR473394	NC_024775.1	Porcine stool-associated circular virus 8	unclassified ssDNA viruses	2	42% (1035 of 2477)	48	3.5	319	57.6	4.56	0.62	0.48	0	0	0	0h 34m 03s	2136946	2065074	313052	150	135	120686803 bytes
	DISAGREE	ERR473394	NC_004441.1	Porcine enterovirus 9	Enterovirus G	4	20% (1450 of 7388)	28	1.53	206	83.44	5.84	0.75	0.99	0	1	0	0h 34m 03s	2136946	2065074	313052	150	135	120686803 bytes
166	AGREE	ERR477280	NC_011507.2	Rotavirus A (segment 1)	Rotavirus	2	92% (3048 of 3302)	206	5.07	1036	89.27	5.97	0.78	1.13	0	0	0	0h 13m 36s	3580038	3540928	119650	150	135	158874323 bytes
	AGREE	ERR477280	NC_011508.2	Rotavirus A (segment 3)	Rotavirus	2	90% (2332 of 2591)	190	6.17	116	83.93	6.08	0.76	1.05	0	0	0	0h 13m 36s	3580038	3540928	119650	150	135	158874323 bytes
	AGREE	ERR477280	NC_011510.2	Rotavirus A (segment 4)	Rotavirus	1	96% (2256 of 2362)	136	4.58	2256	70.08	4.9	0.68	0.72	0	0	0	0h 13m 36s	3580038	3540928	119650	150	135	158874323 bytes
	AGREE	ERR477280	NC_011506.2	Rotavirus A (segment 2)	Rotavirus	1	99% (2654 of 2693)	110	3.12	2654	91.02	6.17	0.79	1.15	0	1	0	0h 13m 36s	3580038	3540928	119650	150	135	158874323 bytes
	AGREE	ERR477280	NC_011500.2	Rotavirus A (segment 5)	Rotavirus	1	90% (1449 of 1614)	98	5.13	1449	39.21	2.95	0.53	0.1	0	0	0	0h 13m 36s	3580038	3540928	119650	150	135	158874323 bytes
	AGREE	ERR477280	NC_011509.2	Rotavirus A (segment 6)	Rotavirus	1	84% (1142 of 1356)	64	4.26	1142	89.24	6.35	0.78	1.11	0	0	0	0h 13m 36s	3580038	3540928	119650	150	135	158874323 bytes
	AGREE	ERR477280	NC_011503.2	Rotavirus A (segment 9)	Rotavirus	1	89% (947 of 1062)	62	4.99	947	79.43	5.86	0.75	1	0	0	0	0h 13m 36s	3580038	3540928	119650	150	135	158874323 bytes
	AGREE	ERR477280	NC_011501.2	Rotavirus A (segment 7)	Rotavirus	1	82% (906 of 1105)	46	3.88	906	78.15	5.3	0.75	1.01	0	0	0	0h 13m 36s	3580038	3540928	119650	150	135	158874323 bytes
	AGREE	ERR477280	NC_011502.2	Rotavirus A (segment 8)	Rotavirus	1	88% (937 of 1059)	46	3.78	937	87.13	5.96	0.79	1.17	0	1	0	0h 13m 36s	3580038	3540928	119650	150	135	158874323 bytes
	AGREE	ERR477280	NC_011505.2	Rotavirus A (segment 11)	Rotavirus	1	91% (605 of 667)	14	1.76	605	91.35	6.12	0.88	1.49	0	2	0	0h 13m 36s	3580038	3540928	119650	150	135	158874323 bytes
	AGREE	ERR477280	NC_011504.2	Rotavirus A (segment 10)	Rotavirus	1	44% (329 of 751)	14	3.31	329	82.57	5.39	0.77	1.09	0	0	0	0h 13m 36s	3580038	3540928	119650	150	135	158874323 bytes
167	DISAGREE	ERR477281	NC_011829.1	Porcine kobuvirus swine/S-1-HUN/2007/Hungary	Aichivirus C	2	77% (6332 of 8210)	416	4.93	1983	94.52	6.87	0.88	1.51	0	1	0	0h 14m 27s	3241914	3219802	158256	150	135	145853829 bytes
	AGREE	ERR477281	NC_011508.2	Rotavirus A (segment 3)	Rotavirus	1	92% (2379 of 2591)	90	2.9	2379	83.78	6.06	0.77	1.08	0	0	0	0h 14m 27s	3241914	3219802	158256	150	135	145853829 bytes
	AGREE	ERR477281	NC_011500.2	Rotavirus A (segment 5)	Rotavirus	1	78% (1252 of 1614)	78	4.7	1252	35.32	2.38	0.5	-0.03	0	1	0	0h 14m 27s	3241914	3219802	158256	150	135	145853829 bytes
	AGREE	ERR477281	NC_011506.2	Rotavirus A (segment 2)	Rotavirus	2	68% (1829 of 2693)	74	3.05	530	95.37	6.51	0.81	1.24	0	1	0	0h 14m 27s	3241914	3219802	158256	150	135	145853829 bytes
	AGREE	ERR477281	NC_011507.2	Rotavirus A (segment 1)	Rotavirus	3	52% (1719 of 3302)	70	3.09	426	90.75	6.04	0.79	1.15	0	1	0	0h 14m 27s	3241914	3219802	158256	150	135	145853829 bytes
	AGREE	ERR477281	NC_016769.1	Porcine kobuvirus SH-W-CHN/2010/China	Porcine kobuvirus	1	13% (1051 of 8210)	60	4.31	1051	98.86	6.55	0.91	1.65	0	0	0	0h 14m 27s	3241914	3219802	158256	150	135	145853829 bytes
	AGREE	ERR477281	NC_011510.2	Rotavirus A (segment 4)	Rotavirus	1	73% (1716 of 2362)	54	2.42	1716	79.37	5.43	0.74	0.94	0	0	0	0h 14m 27s	3241914	3219802	158256	150	135	145853829 bytes
	AGREE	ERR477281	NC_011509.2	Rotavirus A (segment 6)	Rotavirus	1	83% (1124 of 1356)	52	3.57	1124	92.78	6.34	0.8	1.18	1	0	0	0h 14m 27s	3241914	3219802	158256	150	135	145853829 bytes
	AGREE	ERR477281	NC_011502.2	Rotavirus A (segment 8)	Rotavirus	1	64% (679 of 1059)	36	4.04	679	85.9	5.91	0.78	1.13	0	0	0	0h 14m 27s	3241914	3219802	158256	150	135	145853829 bytes
	AGREE	ERR477281	NC_011504.2	Rotavirus A (segment 10)	Rotavirus	1	100% (750 of 751)	34	3.58	750	84.66	5.53	0.82	1.29	0	1	0	0h 14m 27s	3241914	3219802	158256	150	135	145853829 bytes
	AGREE	ERR477281	NC_011501.2	Rotavirus A (segment 7)	Rotavirus	1	76% (836 of 1105)	32	3	836	79.93	5.34	0.76	1.06	0	0	0	0h 14m 27s	3241914	3219802	158256	150	135	145853829 bytes
	AGREE	ERR477281	NC_011503.2	Rotavirus A (segment 9)	Rotavirus	1	32% (345 of 1062)	22	5.17	345	84.11	6.34	0.79	1.14	0	1	0	0h 14m 27s	3241914	3219802	158256	150	135	145853829 bytes
	AGREE	ERR477281	NC_011505.2	Rotavirus A (segment 11)	Rotavirus	1	75% (498 of 667)	16	2.61	498	89.96	6.13	0.88	1.52	0	1	0	0h 14m 27s	3241914	3219802	158256	150	135	145853829 bytes
168	AGREE	ERR477283	NC_007547.1	Rotavirus C (segment 1)	Rotavirus	1	99% (3261 of 3309)	3230	74.32	3261	91.57	6.18	0.84	1.38	0	1	0	0h 16m 05s	3860328	3733332	104772	150	135	177084019 bytes
	AGREE	ERR477283	NC_007546.1	Rotavirus C (segment 2)	Rotavirus	1	100% (2736 of 2736)	3142	86.18	2736	92.77	6.17	0.83	1.34	0	1	0	0h 16m 05s	3860328	3733332	104772	150	135	177084019 bytes
	AGREE	ERR477283	NC_007574.1	Rotavirus C (segment 4)	Rotavirus	1	95% (2059 of 2166)	2666	97.15	2059	85.44	6.08	0.83	1.3	0	1	0	0h 16m 05s	3860328	3733332	104772	150	135	177084019 bytes
	AGREE	ERR477283	NC_007572.1	Rotavirus C (segment 3)	Rotavirus	1	98% (2246 of 2283)	2290	76.48	2246	64.95	0.98	0.63	0.93	1	2	489	0h 16m 05s	3860328	3733332	104772	150	135	177084019 bytes
	DISAGREE	ERR477283	NC_023636.1	Porcine astrovirus 5	unclassified Astroviridae	1	98% (6383 of 6500)	1926	22.64	6383	83.75	5.95	0.76	1.04	0	3	0	0h 16m 05s	3860328	3733332	104772	150	135	177084019 bytes
	AGREE	ERR477283	NC_007543.1	Rotavirus C (segment 6)	Rotavirus	1	100% (1347 of 1350)	1722	95.96	1347	75.19	4.55	0.76	1.1	0	1	41	0h 16m 05s	3860328	3733332	104772	150	135	177084019 bytes
	AGREE	ERR477283	NC_007544.1	Rotavirus C (segment 7)	Rotavirus	1	89% (1133 of 1270)	1504	99.66	1133	62.05	4.81	0.68	0.7	0	1	0	0h 16m 05s	3860328	3733332	104772	150	135	177084019 bytes
	AGREE	ERR477283	NC_007570.1	Rotavirus C (segment 5)	Rotavirus	1	100% (1352 of 1353)	1356	75.23	1352	91.92	6.45	0.84	1.37	0	1	0	0h 16m 05s	3860328	3733332	104772	150	135	177084019 bytes
	AGREE	ERR477283	NC_007571.1	Rotavirus C (segment 8)	Rotavirus	1	94% (1000 of 1063)	1094	82.18	1000	84.15	6.23	0.8	1.19	0	1	3	0h 16m 05s	3860328	3733332	104772	150	135	177084019 bytes
	AGREE	ERR477283	NC_034974.1	Mamastrovirus 2	Mamastrovirus	1	98% (6229 of 6347)	1090	13.13	6229	75.58	5.57	0.72	0.89	0	3	0	0h 16m 05s	3860328	3733332	104772	150	135	177084019 bytes
	AGREE	ERR477283	NC_007545.1	Rotavirus C (segment 9)	Rotavirus	1	97% (1007 of 1037)	964	71.9	1007	90.42	6.31	0.86	1.42	0	1	0	0h 16m 05s	3860328	3733332	104772	150	135	177084019 bytes
	AGREE	ERR477283	NC_007569.1	Rotavirus C (segment 10)	Rotavirus	1	91% (666 of 730)	586	66.04	666	67.51	4.76	0.76	1.03	0	1	0	0h 16m 05s	3860328	3733332	104772	150	135	177084019 bytes
	AGREE	ERR477283	NC_007573.1	Rotavirus C (segment 11)	Rotavirus	1	95% (581 of 613)	340	44.1	581	60.93	4.25	0.71	0.84	0	1	0	0h 16m 05s	3860328	3733332	104772	150	135	177084019 bytes
	DISAGREE	ERR477283	NC_023674.1	Porcine astrovirus 2	unclassified Mamastrovirus	1	54% (3401 of 6318)	284	6.31	3401	92.74	6.63	0.86	1.45	0	2	0	0h 16m 05s	3860328	3733332	104772	150	135	177084019 bytes
	AGREE	ERR477283	NC_000940.1	Porcine enteric sapovirus	Sapovirus GIII	5	77% (5661 of 7320)	262	3.49	260	81.73	5.87	0.76	1.04	0	2	0	0h 16m 05s	3860328	3733332	104772	150	135	177084019 bytes
	DISAGREE	ERR477283	NC_001556.1	Tobacco mild green mosaic virus	Tobamovirus	7	60% (3822 of 6355)	178	3.5	199	97.4	6.48	0.98	1.92	0	4	0	0h 16m 05s	3860328	3733332	104772	150	135	177084019 bytes
	DISAGREE	ERR477283	NC_035206.1	Picobirnavirus dog/KNA/2015 (segment 2)	unclassified Picobirnavirus	1	52% (882 of 1689)	50	4.34	882	65.19	4.52	0.63	0.52	1	1	0	0h 16m 05s	3860328	3733332	104772	150	135	177084019 bytes
	DISAGREE	ERR477283	NC_003630.1	Pepper mild mottle virus	Tobamovirus	7	28% (1772 of 6357)	48	2.05	154	98.45	6.5	0.98	1.92	0	3	0	0h 16m 05s	3860328	3733332	104772	150	135	177084019 bytes
169	DISAGREE	ERR477285	NC_023674.1	Porcine astrovirus 2	unclassified Mamastrovirus	1	101% (6379 of 6318)	25508	299.91	6379	83.81	6.03	0.77	1.09	0	3	0	0h 47m 23s	19741288	19020664	413262	150	135	1126350448 bytes
	DISAGREE	ERR477285	NC_027711.1	Dromedary astrovirus	unclassified Mamastrovirus	1	101% (6404 of 6327)	2444	28.64	6404	79.1	5.73	0.73	0.93	0	3	0	0h 47m 23s	19741288	19020664	413262	150	135	1126350448 bytes
	AGREE	ERR477285	NC_007547.1	Rotavirus C (segment 1)	Rotavirus	1	99% (3272 of 3309)	1920	44.03	3272	91.31	6.17	0.84	1.36	0	1	0	0h 47m 23s	19741288	19020664	413262	150	135	1126350448 bytes
	DISAGREE	ERR477285	NC_004441.1	Porcine enterovirus 9	Enterovirus G	1	102% (7534 of 7388)	1688	16.82	7534	80.98	6.21	0.71	1.03	0	1	0	0h 47m 23s	19741288	19020664	413262	150	135	1126350448 bytes
	AGREE	ERR477285	NC_007546.1	Rotavirus C (segment 2)	Rotavirus	1	100% (2736 of 2736)	1676	46	2736	92.66	6.16	0.83	1.31	0	1	0	0h 47m 23s	19741288	19020664	413262	150	135	1126350448 bytes
	AGREE	ERR477285	NC_007574.1	Rotavirus C (segment 4)	Rotavirus	1	100% (2164 of 2166)	1304	45.2	2164	86.89	6.19	0.84	1.34	0	1	0	0h 47m 23s	19741288	19020664	413262	150	135	1126350448 bytes
	AGREE	ERR477285	NC_007572.1	Rotavirus C (segment 3)	Rotavirus	1	99% (2251 of 2283)	1268	42.29	2251	71.25	5	0.7	0.79	0	1	0	0h 47m 23s	19741288	19020664	413262	150	135	1126350448 bytes
	AGREE	ERR477285	NC_007543.1	Rotavirus C (segment 6)	Rotavirus	1	94% (1275 of 1350)	922	54.32	1275	75.5	5.34	0.76	1.01	0	1	0	0h 47m 23s	19741288	19020664	413262	150	135	1126350448 bytes
	AGREE	ERR477285	NC_007544.1	Rotavirus C (segment 7)	Rotavirus	1	96% (1224 of 1270)	870	53.38	1224	61.48	4.74	0.67	0.67	0	1	0	0h 47m 23s	19741288	19020664	413262	150	135	1126350448 bytes
	AGREE	ERR477285	NC_007571.1	Rotavirus C (segment 8)	Rotavirus	1	98% (1043 of 1063)	608	43.77	1043	83.73	6.34	0.8	1.2	0	0	0	0h 47m 23s	19741288	19020664	413262	150	135	1126350448 bytes
	AGREE	ERR477285	NC_007570.1	Rotavirus C (segment 5)	Rotavirus	1	95% (1280 of 1353)	594	34.87	1280	91.29	6.49	0.84	1.34	0	1	0	0h 47m 23s	19741288	19020664	413262	150	135	1126350448 bytes
	AGREE	ERR477285	NC_007545.1	Rotavirus C (segment 9)	Rotavirus	1	99% (1029 of 1037)	590	43.04	1029	90.73	6.25	0.86	1.44	0	1	0	0h 47m 23s	19741288	19020664	413262	150	135	1126350448 bytes
	AGREE	ERR477285	NC_007569.1	Rotavirus C (segment 10)	Rotavirus	1	74% (542 of 730)	356	49.49	542	66.85	4.75	0.74	0.96	0	0	0	0h 47m 23s	19741288	19020664	413262	150	135	1126350448 bytes
	DISAGREE	ERR477285	NC_016896.1	Astrovirus wild boar/WBAstV-1/2011/HUN	unclassified Mamastrovirus	3	87% (5802 of 6707)	244	3.16	735	83.32	5.86	0.8	1.22	1	3	0	0h 47m 23s	19741288	19020664	413262	150	135	1126350448 bytes
	AGREE	ERR477285	NC_007573.1	Rotavirus C (segment 11)	Rotavirus	1	98% (600 of 613)	166	20.97	600	63.58	4.52	0.72	0.89	0	1	0	0h 47m 23s	19741288	19020664	413262	150	135	1126350448 bytes
	AGREE	ERR477285	NC_025379.1	Mamastrovirus 3	Mamastrovirus	6	64% (4304 of 6706)	118	2.09	207	89.91	6.38	0.83	1.32	0	1	0	0h 47m 23s	19741288	19020664	413262	150	135	1126350448 bytes
170	AGREE	ERR689728	NC_007547.1	Rotavirus C (segment 1)	Rotavirus	1	98% (3230 of 3309)	1640	38.12	3230	91.34	6.18	0.84	1.36	0	0	0	0h 17m 21s	3375994	3344278	107896	150	135	158164498 bytes
	AGREE	ERR689728	NC_007546.1	Rotavirus C (segment 2)	Rotavirus	1	99% (2698 of 2736)	1512	42.03	2698	92.42	6.16	0.82	1.3	0	1	0	0h 17m 21s	3375994	3344278	107896	150	135	158164498 bytes
	AGREE	ERR689728	NC_007574.1	Rotavirus C (segment 4)	Rotavirus	1	97% (2094 of 2166)	1426	51.12	2094	83.14	4.89	0.79	1.33	0	1	179	0h 17m 21s	3375994	3344278	107896	150	135	158164498 bytes
	AGREE	ERR689728	NC_007572.1	Rotavirus C (segment 3)	Rotavirus	1	95% (2176 of 2283)	1194	41.21	2176	70.53	4.97	0.7	0.77	0	1	0	0h 17m 21s	3375994	3344278	107896	150	135	158164498 bytes
	AGREE	ERR689728	NC_007544.1	Rotavirus C (segment 7)	Rotavirus	1	100% (1267 of 1270)	714	42.38	1267	61.93	4.77	0.68	0.73	0	1	0	0h 17m 21s	3375994	3344278	107896	150	135	158164498 bytes
	AGREE	ERR689728	NC_007543.1	Rotavirus C (segment 6)	Rotavirus	1	92% (1240 of 1350)	712	43.15	1240	76.43	5.38	0.78	1.13	0	1	0	0h 17m 21s	3375994	3344278	107896	150	135	158164498 bytes
	AGREE	ERR689728	NC_007570.1	Rotavirus C (segment 5)	Rotavirus	1	97% (1311 of 1353)	552	31.67	1311	91.82	6.44	0.84	1.37	0	1	0	0h 17m 21s	3375994	3344278	107896	150	135	158164498 bytes
	AGREE	ERR689728	NC_007571.1	Rotavirus C (segment 8)	Rotavirus	1	94% (1002 of 1063)	550	41.19	1002	84.19	6.29	0.8	1.21	0	1	0	0h 17m 21s	3375994	3344278	107896	150	135	158164498 bytes
	DISAGREE	ERR689728	NC_023636.1	Porcine astrovirus 5	unclassified Astroviridae	2	93% (6072 of 6500)	508	6.28	1252	83.69	5.95	0.76	1.05	0	3	0	0h 17m 21s	3375994	3344278	107896	150	135	158164498 bytes
	AGREE	ERR689728	NC_007545.1	Rotavirus C (segment 9)	Rotavirus	1	87% (904 of 1037)	448	37.26	904	90.33	6.28	0.84	1.36	0	0	0	0h 17m 21s	3375994	3344278	107896	150	135	158164498 bytes
	AGREE	ERR689728	NC_007569.1	Rotavirus C (segment 10)	Rotavirus	1	75% (550 of 730)	260	35.55	550	68.68	4.9	0.75	0.99	0	1	0	0h 17m 21s	3375994	3344278	107896	150	135	158164498 bytes
	AGREE	ERR689728	NC_007573.1	Rotavirus C (segment 11)	Rotavirus	1	99% (609 of 613)	82	10.3	609	64.24	4.5	0.73	0.92	0	1	0	0h 17m 21s	3375994	3344278	107896	150	135	158164498 bytes
	AGREE	ERR689728	NC_021541.1	Human rotavirus B (segment 1)	Rotavirus B	4	49% (1731 of 3511)	64	2.78	250	74.31	4.03	0.59	0.49	1	1	0	0h 17m 21s	3375994	3344278	107896	150	135	158164498 bytes
	DISAGREE	ERR689728	NC_004441.1	Porcine enterovirus 9	Enterovirus G	5	26% (1897 of 7388)	58	2.31	221	88.77	6.42	0.78	1.12	0	0	0	0h 17m 21s	3375994	3344278	107896	150	135	158164498 bytes
	AGREE	ERR689728	NC_021543.1	Human rotavirus B (segment 4)	Rotavirus B	3	64% (1465 of 2306)	52	2.75	430	56.26	3.92	0.58	0.3	0	0	0	0h 17m 21s	3375994	3344278	107896	150	135	158164498 bytes
	AGREE	ERR689728	NC_021546.1	Human rotavirus B (segment 5)	Rotavirus B	1	53% (670 of 1276)	44	5.08	670	46.53	3.29	0.6	0.37	0	4	0	0h 17m 21s	3375994	3344278	107896	150	135	158164498 bytes
	AGREE	ERR689728	NC_021545.1	Human rotavirus B (segment 2)	Rotavirus B	4	49% (1387 of 2847)	36	2.02	115	80.56	5.85	0.72	0.89	0	0	0	0h 17m 21s	3375994	3344278	107896	150	135	158164498 bytes
	AGREE	ERR689728	NC_021551.1	Human rotavirus B (segment 3)	Rotavirus B	2	40% (936 of 2341)	30	2.51	439	68.91	5.16	0.69	0.76	0	1	0	0h 17m 21s	3375994	3344278	107896	150	135	158164498 bytes
	AGREE	ERR689728	NC_021544.1	Human rotavirus B (segment 6)	Rotavirus B	2	67% (856 of 1269)	26	2.35	358	76.57	5.62	0.7	0.78	0	0	0	0h 17m 21s	3375994	3344278	107896	150	135	158164498 bytes
	AGREE	ERR689728	NC_021549.1	Human rotavirus B (segment 11)	Rotavirus B	1	59% (373 of 631)	22	4.46	373	61.02	4.18	0.68	0.73	0	1	0	0h 17m 21s	3375994	3344278	107896	150	135	158164498 bytes
	AGREE	ERR689728	NC_021548.1	Human rotavirus B (segment 8)	Rotavirus B	2	46% (467 of 1007)	14	2.54	227	74.84	5.54	0.74	0.96	0	0	0	0h 17m 21s	3375994	3344278	107896	150	135	158164498 bytes
	AGREE	ERR689728	NC_021550.1	Human rotavirus B (segment 10)	Rotavirus B	1	63% (471 of 751)	14	2.45	471	51.43	3.33	0.6	0.36	0	1	0	0h 17m 21s	3375994	3344278	107896	150	135	158164498 bytes
	AGREE	ERR689728	NC_021542.1	Human rotavirus B (segment 9)	Rotavirus B	1	70% (567 of 814)	12	1.78	567	59.79	4.75	0.63	0.54	0	0	0	0h 17m 21s	3375994	3344278	107896	150	135	158164498 bytes
171	AGREE	ERR689730	NC_011510.2	Rotavirus A (segment 4)	Rotavirus	1	98% (2318 of 2362)	11748	380.13	2318	82.75	5.76	0.76	1.02	0	0	0	0h 18m 08s	3656918	3616920	188636	150	135	180615513 bytes
	AGREE	ERR689730	NC_011507.2	Rotavirus A (segment 1)	Rotavirus	1	99% (3258 of 3302)	9580	220.56	3258	89.96	5.96	0.79	1.17	0	0	1	0h 18m 08s	3656918	3616920	188636	150	135	180615513 bytes
	AGREE	ERR689730	NC_011506.2	Rotavirus A (segment 2)	Rotavirus	1	99% (2677 of 2693)	8158	228.59	2677	92.79	6.33	0.8	1.2	0	0	0	0h 18m 08s	3656918	3616920	188636	150	135	180615513 bytes
	AGREE	ERR689730	NC_011508.2	Rotavirus A (segment 3)	Rotavirus	1	96% (2476 of 2591)	7942	240.59	2476	83.64	6.05	0.76	1.03	0	1	0	0h 18m 08s	3656918	3616920	188636	150	135	180615513 bytes
	AGREE	ERR689730	NC_011500.2	Rotavirus A (segment 5)	Rotavirus	1	91% (1471 of 1614)	6956	354.66	1471	37.83	2.82	0.52	0.06	0	2	0	0h 18m 08s	3656918	3616920	188636	150	135	180615513 bytes
	AGREE	ERR689730	NC_011503.2	Rotavirus A (segment 9)	Rotavirus	1	96% (1015 of 1062)	4590	339.2	1015	89.3	6.37	0.79	1.15	0	1	0	0h 18m 08s	3656918	3616920	188636	150	135	180615513 bytes
	AGREE	ERR689730	NC_011509.2	Rotavirus A (segment 6)	Rotavirus	1	96% (1299 of 1356)	4358	251.63	1299	91.52	6.52	0.79	1.15	0	1	0	0h 18m 08s	3656918	3616920	188636	150	135	180615513 bytes
	AGREE	ERR689730	NC_011501.2	Rotavirus A (segment 7)	Rotavirus	1	85% (938 of 1105)	4068	325.43	938	78.78	5.31	0.75	1	0	0	0	0h 18m 08s	3656918	3616920	188636	150	135	180615513 bytes
	AGREE	ERR689730	NC_011502.2	Rotavirus A (segment 8)	Rotavirus	1	98% (1034 of 1059)	3784	274.58	1034	87.42	5.66	0.81	1.24	1	1	0	0h 18m 08s	3656918	3616920	188636	150	135	180615513 bytes
	AGREE	ERR689730	NC_011504.2	Rotavirus A (segment 10)	Rotavirus	1	97% (727 of 751)	2364	243.91	727	84.66	5.53	0.82	1.26	0	1	0	0h 18m 08s	3656918	3616920	188636	150	135	180615513 bytes
	AGREE	ERR689730	NC_011505.2	Rotavirus A (segment 11)	Rotavirus	1	100% (664 of 667)	934	105.55	664	91.75	6.1	0.89	1.54	0	2	0	0h 18m 08s	3656918	3616920	188636	150	135	180615513 bytes
	DISAGREE	ERR689730	AC_000189.1	Porcine adenovirus 3	Porcine mastadenovirus A	9	11% (3681 of 34094)	68	1.4	244	96.05	6.78	0.97	1.87	0	4	0	0h 18m 08s	3656918	3616920	188636	150	135	180615513 bytes
	AGREE	ERR689730	NC_001401.2	Adeno-associated virus - 2	Adeno-associated dependoparvovirus A	1	25% (1174 of 4679)	38	2.49	1174	86.3	6.5	0.83	1.33	0	5	0	0h 18m 08s	3656918	3616920	188636	150	135	180615513 bytes
	AGREE	ERR689730	NC_006152.1	Adeno-associated virus - 5	Adeno-associated dependoparvovirus B	2	25% (1174 of 4642)	34	2.18	563	87.71	6.4	0.83	1.32	0	0	0	0h 18m 08s	3656918	3616920	188636	150	135	180615513 bytes
172	AGREE	ERR767569	NC_011507.2	Rotavirus A (segment 1)	Rotavirus	1	97% (3202 of 3302)	13074	306.23	3202	88.86	5.91	0.78	1.11	0	0	0	0h 18m 00s	3534306	3483672	204966	150	135	177172119 bytes
	AGREE	ERR767569	NC_011508.2	Rotavirus A (segment 3)	Rotavirus	1	100% (2582 of 2591)	10798	313.7	2582	83.61	6.03	0.76	1.04	0	1	0	0h 18m 00s	3534306	3483672	204966	150	135	177172119 bytes
	AGREE	ERR767569	NC_011506.2	Rotavirus A (segment 2)	Rotavirus	1	101% (2709 of 2693)	9448	261.6	2709	92.82	6.31	0.8	1.23	0	1	0	0h 18m 00s	3534306	3483672	204966	150	135	177172119 bytes
	AGREE	ERR767569	NC_011510.2	Rotavirus A (segment 4)	Rotavirus	1	99% (2338 of 2362)	8070	258.92	2338	78.76	5.46	0.72	0.9	0	1	0	0h 18m 00s	3534306	3483672	204966	150	135	177172119 bytes
	AGREE	ERR767569	NC_011500.2	Rotavirus A (segment 5)	Rotavirus	1	94% (1514 of 1614)	5412	268.19	1514	39.06	2.87	0.53	0.09	0	1	0	0h 18m 00s	3534306	3483672	204966	150	135	177172119 bytes
	AGREE	ERR767569	NC_011509.2	Rotavirus A (segment 6)	Rotavirus	1	98% (1327 of 1356)	4912	277.7	1327	90.66	6.41	0.79	1.16	0	1	3	0h 18m 00s	3534306	3483672	204966	150	135	177172119 bytes
	DISAGREE	ERR767569	NC_023674.1	Porcine astrovirus 2	unclassified Mamastrovirus	1	99% (6266 of 6318)	4320	51.73	6266	83.37	6.03	0.77	1.11	0	3	0	0h 18m 00s	3534306	3483672	204966	150	135	177172119 bytes
	AGREE	ERR767569	NC_011501.2	Rotavirus A (segment 7)	Rotavirus	1	84% (928 of 1105)	3748	302.91	928	78.96	5.37	0.74	0.94	0	0	0	0h 18m 00s	3534306	3483672	204966	150	135	177172119 bytes
	DISAGREE	ERR767569	NC_004441.1	Porcine enterovirus 9	Enterovirus G	1	101% (7461 of 7388)	3068	30.86	7461	81.1	6.06	0.72	1.07	0	1	45	0h 18m 00s	3534306	3483672	204966	150	135	177172119 bytes
	AGREE	ERR767569	NC_011503.2	Rotavirus A (segment 9)	Rotavirus	1	100% (1059 of 1062)	2960	209.71	1059	84.71	4.94	0.74	1.12	0	1	95	0h 18m 00s	3534306	3483672	204966	150	135	177172119 bytes
	AGREE	ERR767569	NC_011502.2	Rotavirus A (segment 8)	Rotavirus	1	96% (1017 of 1059)	2830	208.77	1017	85.85	6.13	0.8	1.21	0	1	0	0h 18m 00s	3534306	3483672	204966	150	135	177172119 bytes
	AGREE	ERR767569	NC_034974.1	Mamastrovirus 2	Mamastrovirus	1	97% (6126 of 6347)	2322	28.44	6126	76.6	4.4	0.73	1.08	0	2	556	0h 18m 00s	3534306	3483672	204966	150	135	177172119 bytes
	AGREE	ERR767569	NC_011504.2	Rotavirus A (segment 10)	Rotavirus	1	94% (707 of 751)	1426	151.27	707	82.86	5.21	0.81	1.23	0	1	2	0h 18m 00s	3534306	3483672	204966	150	135	177172119 bytes
	DISAGREE	ERR767569	NC_016896.1	Astrovirus wild boar/WBAstV-1/2011/HUN	unclassified Mamastrovirus	1	96% (6447 of 6707)	964	11.22	6447	81.95	5.84	0.8	1.2	0	3	0	0h 18m 00s	3534306	3483672	204966	150	135	177172119 bytes
	AGREE	ERR767569	NC_011505.2	Rotavirus A (segment 11)	Rotavirus	1	91% (609 of 667)	894	110.18	609	92.1	6.11	0.88	1.49	0	2	0	0h 18m 00s	3534306	3483672	204966	150	135	177172119 bytes
	DISAGREE	ERR767569	NC_023629.1	Bovine astrovirus B76/HK	unclassified Mamastrovirus	1	28% (1771 of 6253)	518	21.97	1771	68.8	4.99	0.65	0.59	0	1	0	0h 18m 00s	3534306	3483672	204966	150	135	177172119 bytes
	DISAGREE	ERR767569	NC_023675.1	Porcine astrovirus 4	unclassified Mamastrovirus	6	60% (4014 of 6639)	274	5.14	99	81.69	5.86	0.79	1.16	2	2	0	0h 18m 00s	3534306	3483672	204966	150	135	177172119 bytes
	AGREE	ERR767569	NC_021541.1	Human rotavirus B (segment 1)	Rotavirus B	1	93% (3282 of 3511)	216	4.98	3282	76.69	5.22	0.69	0.76	0	0	0	0h 18m 00s	3534306	3483672	204966	150	135	177172119 bytes
	DISAGREE	ERR767569	NC_027054.1	Porcine kobuvirus	Aichivirus C	5	46% (3759 of 8121)	170	3.4	225	95.12	6.74	0.88	1.51	0	0	0	0h 18m 00s	3534306	3483672	204966	150	135	177172119 bytes
	aGREE	ERR767569	NC_021545.1	Human rotavirus B (segment 2)	Rotavirus B	2	85% (2434 of 2847)	122	3.82	668	80.17	5.64	0.72	0.87	0	0	0	0h 18m 00s	3534306	3483672	204966	150	135	177172119 bytes
	AGREE	ERR767569	NC_021551.1	Human rotavirus B (segment 3)	Rotavirus B	1	90% (2104 of 2341)	104	3.77	2104	68.8	5.08	0.68	0.73	1	0	0	0h 18m 00s	3534306	3483672	204966	150	135	177172119 bytes
	DISAGREE	ERR767569	NC_011829.1	Porcine kobuvirus swine/S-1-HUN/2007/Hungary	Aichivirus C	2	25% (2015 of 8210)	92	3.45	429	94.05	6.78	0.88	1.51	0	0	0	0h 18m 00s	3534306	3483672	204966	150	135	177172119 bytes
	AGREE	ERR767569	NC_021547.1	Human rotavirus B (segment 7)	Rotavirus B	1	73% (859 of 1179)	72	6.36	859	48.75	3.06	0.55	0.2	0	2	0	0h 18m 00s	3534306	3483672	204966	150	135	177172119 bytes
	AGREE	ERR767569	NC_025379.1	Mamastrovirus 3	Mamastrovirus	7	34% (2249 of 6706)	56	1.87	152	87.47	5.99	0.82	1.29	1	0	0	0h 18m 00s	3534306	3483672	204966	150	135	177172119 bytes
	DISAGREE	ERR767569	NC_028240.1	Posavirus 3	unclassified Picornavirales	5	17% (1508 of 8887)	46	2.31	214	89.27	6.28	0.84	1.36	0	0	0	0h 18m 00s	3534306	3483672	204966	150	135	177172119 bytes
	AGREE	ERR767569	NC_021546.1	Human rotavirus B (segment 5)	Rotavirus B	1	73% (933 of 1276)	44	3.66	933	41.75	3.05	0.57	0.26	0	6	0	0h 18m 00s	3534306	3483672	204966	150	135	177172119 bytes
	AGREE	ERR767569	NC_021543.1	Human rotavirus B (segment 4)	Rotavirus B	2	43% (984 of 2306)	34	2.65	297	63.41	4.59	0.65	0.59	0	0	0	0h 18m 00s	3534306	3483672	204966	150	135	177172119 bytes
	AGREE	ERR767569	NC_021550.1	Human rotavirus B (segment 10)	Rotavirus B	1	81% (608 of 751)	30	3.9	608	50.81	3.47	0.6	0.39	0	1	0	0h 18m 00s	3534306	3483672	204966	150	135	177172119 bytes
	AGREE	ERR767569	NC_021542.1	Human rotavirus B (segment 9)	Rotavirus B	1	62% (505 of 814)	30	4.75	505	51.48	4.22	0.57	0.29	0	0	0	0h 18m 00s	3534306	3483672	204966	150	135	177172119 bytes
	AGREE	ERR767569	NC_021548.1	Human rotavirus B (segment 8)	Rotavirus B	1	60% (604 of 1007)	28	3.68	604	73.63	5.5	0.73	0.91	0	0	0	0h 18m 00s	3534306	3483672	204966	150	135	177172119 bytes
	AGREE	ERR767569	NC_021544.1	Human rotavirus B (segment 6)	Rotavirus B	1	39% (493 of 1269)	28	4.4	493	82.32	6.4	0.75	1.01	0	0	0	0h 18m 00s	3534306	3483672	204966	150	135	177172119 bytes
	DISAGREE	ERR767569	NC_034161.1	Otarine picobirnavirus (segment 2)	unclassified Picobirnavirus	1	34% (579 of 1688)	12	1.68	579	65.28	4.82	0.61	0.45	0	0	0	0h 18m 00s	3534306	3483672	204966	150	135	177172119 bytes
	AGREE	ERR767569	NC_021549.1	Human rotavirus B (segment 11)	Rotavirus B	1	53% (337 of 631)	8	2.02	337	56.76	3.83	0.66	0.64	0	0	0	0h 18m 00s	3534306	3483672	204966	150	135	177172119 bytes
	DISAGREE	ERR767569	NC_007554.1	Adult diarrheal rotavirus strain J19	Rotavirus H	1	21% (211 of 1004)	4	1.55	211	71.83	5.31	0.74	0.98	0	0	0	0h 18m 00s	3534306	3483672	204966	150	135	177172119 bytes
173	AGREE	ERR767570	NC_034974.1	Mamastrovirus 2	Mamastrovirus	1	98% (6213 of 6347)	4994	60.3	6213	78.86	5.76	0.75	1.01	0	2	0	0h 17m 30s	3324456	3284824	137300	150	135	166935189 bytes
	DISAGREE	ERR767570	NC_023674.1	Porcine astrovirus 2	unclassified Mamastrovirus	1	101% (6391 of 6318)	2916	34.23	6391	84.36	6.09	0.78	1.14	0	3	0	0h 17m 30s	3324456	3284824	137300	150	135	166935189 bytes
	AGREE	ERR767570	NC_011507.2	Rotavirus A (segment 1)	Rotavirus	1	98% (3227 of 3302)	2118	49.24	3227	88.94	5.91	0.78	1.12	0	0	0	0h 17m 30s	3324456	3284824	137300	150	135	166935189 bytes
	AGREE	ERR767570	NC_011508.2	Rotavirus A (segment 3)	Rotavirus	1	100% (2587 of 2591)	1732	50.26	2587	83.61	6.03	0.76	1.05	0	1	0	0h 17m 30s	3324456	3284824	137300	150	135	166935189 bytes
	AGREE	ERR767570	NC_011506.2	Rotavirus A (segment 2)	Rotavirus	1	96% (2578 of 2693)	1516	44.15	2578	94.94	6.45	0.82	1.26	0	1	0	0h 17m 30s	3324456	3284824	137300	150	135	166935189 bytes
	AGREE	ERR767570	NC_011510.2	Rotavirus A (segment 4)	Rotavirus	1	98% (2321 of 2362)	1180	38.19	2321	78.76	5.46	0.72	0.9	0	1	0	0h 17m 30s	3324456	3284824	137300	150	135	166935189 bytes
	AGREE	ERR767570	NC_011500.2	Rotavirus A (segment 5)	Rotavirus	1	88% (1427 of 1614)	780	41.09	1427	38.45	2.9	0.52	0.06	0	0	0	0h 17m 30s	3324456	3284824	137300	150	135	166935189 bytes
	AGREE	ERR767570	NC_011509.2	Rotavirus A (segment 6)	Rotavirus	1	97% (1314 of 1356)	560	32.03	1314	90.63	6.42	0.79	1.15	0	1	0	0h 17m 30s	3324456	3284824	137300	150	135	166935189 bytes
	AGREE	ERR767570	NC_011501.2	Rotavirus A (segment 7)	Rotavirus	1	97% (1076 of 1105)	498	34.79	1076	78.98	5.29	0.73	0.94	0	1	0	0h 17m 30s	3324456	3284824	137300	150	135	166935189 bytes
	AGREE	ERR767570	NC_011503.2	Rotavirus A (segment 9)	Rotavirus	1	91% (967 of 1062)	388	30.15	967	88.1	6.42	0.76	1.05	0	1	0	0h 17m 30s	3324456	3284824	137300	150	135	166935189 bytes
	AGREE	ERR767570	NC_011502.2	Rotavirus A (segment 8)	Rotavirus	1	81% (859 of 1059)	356	31.12	859	84.7	6.04	0.78	1.14	0	1	0	0h 17m 30s	3324456	3284824	137300	150	135	166935189 bytes
	DISAGREE	ERR767570	NC_016896.1	Astrovirus wild boar/WBAstV-1/2011/HUN	unclassified Mamastrovirus	5	53% (3539 of 6707)	270	5.75	193	83.17	5.97	0.81	1.24	0	4	0	0h 17m 30s	3324456	3284824	137300	150	135	166935189 bytes
	AGREE	ERR767570	NC_011504.2	Rotavirus A (segment 10)	Rotavirus	1	86% (646 of 751)	216	25.2	646	83.95	5.53	0.8	1.2	0	1	0	0h 17m 30s	3324456	3284824	137300	150	135	166935189 bytes
	DISAGREE	ERR767570	NC_023675.1	Porcine astrovirus 4	unclassified Mamastrovirus	4	46% (3049 of 6639)	192	4.73	272	68.27	4.98	0.72	0.85	2	2	0	0h 17m 30s	3324456	3284824	137300	150	135	166935189 bytes
	DISAGREE	ERR767570	NC_004441.1	Porcine enterovirus 9	Enterovirus G	6	42% (3109 of 7388)	94	2.3	243	83.16	5.98	0.75	1	0	0	0	0h 17m 30s	3324456	3284824	137300	150	135	166935189 bytes
	AGREE	ERR767570	NC_011505.2	Rotavirus A (segment 11)	Rotavirus	1	92% (616 of 667)	78	9.64	616	92.36	6.14	0.88	1.5	0	2	0	0h 17m 30s	3324456	3284824	137300	150	135	166935189 bytes
	AGREE	ERR767570	NC_025379.1	Mamastrovirus 3	Mamastrovirus	5	34% (2304 of 6706)	74	2.44	264	87.24	6.02	0.81	1.24	1	1	0	0h 17m 30s	3324456	3284824	137300	150	135	166935189 bytes
	DISAGREE	ERR767570	NC_027054.1	Porcine kobuvirus	Aichivirus C	6	26% (2078 of 8121)	60	2.23	211	94.08	6.76	0.87	1.46	0	0	0	0h 17m 30s	3324456	3284824	137300	150	135	166935189 bytes
	AGREE	ERR767570	NC_021542.1	Human rotavirus B (segment 9)	Rotavirus B	1	50% (405 of 814)	10	2.03	405	51.85	4.24	0.57	0.28	0	0	0	0h 17m 30s	3324456	3284824	137300	150	135	166935189 bytes
174	AGREE	ERR775472	NC_011507.2	Rotavirus A (segment 1)	Rotavirus	1	98% (3222 of 3302)	4306	100.27	3222	90.09	6	0.79	1.16	0	1	0	0h 17m 27s	3968064	3914048	157708	150	135	185031334 bytes
	AGREE	ERR775472	NC_011508.2	Rotavirus A (segment 3)	Rotavirus	1	100% (2591 of 2591)	4054	117.38	2591	83.73	6.03	0.76	1.06	0	1	0	0h 17m 27s	3968064	3914048	157708	150	135	185031334 bytes
	AGREE	ERR775472	NC_011506.2	Rotavirus A (segment 2)	Rotavirus	1	99% (2664 of 2693)	3342	94.11	2664	92.68	6.31	0.8	1.21	0	0	0	0h 17m 27s	3968064	3914048	157708	150	135	185031334 bytes
	AGREE	ERR775472	NC_011510.2	Rotavirus A (segment 4)	Rotavirus	1	97% (2296 of 2362)	2620	85.61	2296	73.5	5.15	0.71	0.83	0	0	0	0h 17m 27s	3968064	3914048	157708	150	135	185031334 bytes
	AGREE	ERR775472	NC_011500.2	Rotavirus A (segment 5)	Rotavirus	1	92% (1488 of 1614)	1826	92.05	1488	36.73	2.92	0.52	0.06	0	1	0	0h 17m 27s	3968064	3914048	157708	150	135	185031334 bytes
	AGREE	ERR775472	NC_011509.2	Rotavirus A (segment 6)	Rotavirus	1	94% (1269 of 1356)	1722	101.85	1269	93.72	6.66	0.8	1.21	0	1	0	0h 17m 27s	3968064	3914048	157708	150	135	185031334 bytes
	DISAGREE	ERR775472	NC_027711.1	Dromedary astrovirus	unclassified Mamastrovirus	1	100% (6327 of 6327)	1570	18.61	6327	80.4	5.83	0.74	0.96	0	3	0	0h 17m 27s	3968064	3914048	157708	150	135	185031334 bytes
	DISAGREE	ERR775472	NC_023674.1	Porcine astrovirus 2	unclassified Mamastrovirus	1	94% (5946 of 6318)	1346	16.99	5946	85.3	6.19	0.79	1.15	0	2	0	0h 17m 27s	3968064	3914048	157708	150	135	185031334 bytes
	AGREE	ERR775472	NC_011501.2	Rotavirus A (segment 7)	Rotavirus	1	81% (898 of 1105)	1112	92.89	898	78.26	5.34	0.75	1.02	0	0	0	0h 17m 27s	3968064	3914048	157708	150	135	185031334 bytes
	AGREE	ERR775472	NC_011503.2	Rotavirus A (segment 9)	Rotavirus	1	94% (1001 of 1062)	1092	81.94	1001	79.45	5.86	0.74	0.98	0	1	0	0h 17m 27s	3968064	3914048	157708	150	135	185031334 bytes
	AGREE	ERR775472	NC_011502.2	Rotavirus A (segment 8)	Rotavirus	1	99% (1053 of 1059)	908	64.68	1053	87.74	6.1	0.81	1.22	0	1	0	0h 17m 27s	3968064	3914048	157708	150	135	185031334 bytes
	AGREE	ERR775472	NC_011504.2	Rotavirus A (segment 10)	Rotavirus	1	89% (669 of 751)	408	45.84	669	84.57	5.56	0.83	1.3	0	1	0	0h 17m 27s	3968064	3914048	157708	150	135	185031334 bytes
	AGREE	ERR775472	NC_011505.2	Rotavirus A (segment 11)	Rotavirus	1	93% (618 of 667)	204	24.99	618	92.04	6.12	0.88	1.5	0	2	0	0h 17m 27s	3968064	3914048	157708	150	135	185031334 bytes
	DISAGREE	ERR775472	NC_024772.1	Porcine stool-associated circular virus 1	unclassified ssDNA viruses	1	88% (2289 of 2590)	170	5.6	2289	67.88	4.76	0.71	0.84	0	2	0	0h 17m 27s	3968064	3914048	157708	150	135	185031334 bytes
	DISAGREE	ERR775472	NC_007574.1	Rotavirus C (segment 4)	Rotavirus	1	72% (1551 of 2166)	86	4.2	1551	84.14	5.87	0.81	1.26	0	2	0	0h 17m 27s	3968064	3914048	157708	150	135	185031334 bytes
	DISAGREE	ERR775472	NC_007572.1	Rotavirus C (segment 3)	Rotavirus	2	72% (1646 of 2283)	74	3.38	180	66.97	4.73	0.68	0.71	0	0	0	0h 17m 27s	3968064	3914048	157708	150	135	185031334 bytes
	DISAGREE	ERR775472	NC_007546.1	Rotavirus C (segment 2)	Rotavirus	3	63% (1715 of 2736)	66	2.97	303	91.26	6.11	0.84	1.35	0	0	0	0h 17m 27s	3968064	3914048	157708	150	135	185031334 bytes
	DISAGREE	ERR775472	NC_007547.1	Rotavirus C (segment 1)	Rotavirus	3	56% (1839 of 3309)	62	2.54	172	92.07	6.13	0.85	1.39	0	2	0	0h 17m 27s	3968064	3914048	157708	150	135	185031334 bytes
	DISAGREE	ERR775472	NC_007543.1	Rotavirus C (segment 6)	Rotavirus	1	62% (834 of 1350)	44	4.06	834	79.14	5.58	0.77	1.08	0	0	0	0h 17m 27s	3968064	3914048	157708	150	135	185031334 bytes
	DISAGREE	ERR775472	NC_025379.1	Mamastrovirus 3	Mamastrovirus	5	24% (1608 of 6706)	42	2.02	188	90.72	6.57	0.84	1.37	0	1	0	0h 17m 27s	3968064	3914048	157708	150	135	185031334 bytes
	DISAGREE	ERR775472	NC_007544.1	Rotavirus C (segment 7)	Rotavirus	2	61% (772 of 1270)	36	3.55	243	58.04	4.49	0.66	0.64	0	1	0	0h 17m 27s	3968064	3914048	157708	150	135	185031334 bytes
	DISAGREE	ERR775472	NC_004441.1	Porcine enterovirus 9	Enterovirus G	4	18% (1299 of 7388)	34	2.03	250	90.07	6.4	0.78	1.11	0	0	0	0h 17m 27s	3968064	3914048	157708	150	135	185031334 bytes
	DISAGREE	ERR775472	NC_017916.1	Pig stool associated circular ssDNA virus GER2011	Pig stool associated circular ssDNA virus	1	30% (730 of 2459)	34	3.62	730	74.74	5.52	0.8	1.2	0	1	0	0h 17m 27s	3968064	3914048	157708	150	135	185031334 bytes
	DISAGREE	ERR775472	NC_007571.1	Rotavirus C (segment 8)	Rotavirus	1	82% (871 of 1063)	34	2.94	871	69.42	5.65	0.74	0.95	0	0	0	0h 17m 27s	3968064	3914048	157708	150	135	185031334 bytes
	DISAGREE	ERR775472	NC_007570.1	Rotavirus C (segment 5)	Rotavirus	2	82% (1107 of 1353)	32	2.28	213	84.53	5.78	0.8	1.2	0	1	0	0h 17m 27s	3968064	3914048	157708	150	135	185031334 bytes
	DISAGREE	ERR775472	NC_007545.1	Rotavirus C (segment 9)	Rotavirus	1	49% (513 of 1037)	30	4.52	513	86.55	5.82	0.85	1.39	0	0	0	0h 17m 27s	3968064	3914048	157708	150	135	185031334 bytes
175	DISAGREE	ERR775473	NC_023674.1	Porcine astrovirus 2	unclassified Mamastrovirus	1	81% (5148 of 6318)	114724	1671.4	5148	81.01	5.88	0.76	1.03	0	2	0	0h 16m 32s	4426232	4362240	318332	150	135	197316020 bytes
	DISAGREE	ERR775473	NC_004441.1	Porcine enterovirus 9	Enterovirus G	1	102% (7570 of 7388)	25684	254.48	7570	72.18	2.02	0.62	1.12	0	1	1753	0h 16m 32s	4426232	4362240	318332	150	135	197316020 bytes
	AGREE	ERR775473	NC_011508.2	Rotavirus A (segment 3)	Rotavirus	1	99% (2574 of 2591)	9938	289.57	2574	83.37	6.04	0.77	1.09	0	1	0	0h 16m 32s	4426232	4362240	318332	150	135	197316020 bytes
	AGREE	ERR775473	NC_011506.2	Rotavirus A (segment 2)	Rotavirus	1	101% (2717 of 2693)	7812	215.68	2717	93.04	6.32	0.81	1.24	0	1	0	0h 16m 32s	4426232	4362240	318332	150	135	197316020 bytes
	AGREE	ERR775473	NC_011507.2	Rotavirus A (segment 1)	Rotavirus	1	98% (3250 of 3302)	7680	177.28	3250	89.16	5.92	0.78	1.12	0	0	0	0h 16m 32s	4426232	4362240	318332	150	135	197316020 bytes
	AGREE	ERR775473	NC_011510.2	Rotavirus A (segment 4)	Rotavirus	1	99% (2338 of 2362)	7538	241.86	2338	77.33	5.43	0.72	0.9	0	1	0	0h 16m 32s	4426232	4362240	318332	150	135	197316020 bytes
	AGREE	ERR775473	NC_011509.2	Rotavirus A (segment 6)	Rotavirus	1	100% (1356 of 1356)	6432	355.85	1356	90.7	6.45	0.79	1.17	0	1	0	0h 16m 32s	4426232	4362240	318332	150	135	197316020 bytes
	AGREE	ERR775473	NC_011500.2	Rotavirus A (segment 5)	Rotavirus	1	92% (1488 of 1614)	6142	309.62	1488	38.81	2.89	0.52	0.06	0	1	0	0h 16m 32s	4426232	4362240	318332	150	135	197316020 bytes
	DISAGREE	ERR775473	NC_034974.1	Mamastrovirus 2	Mamastrovirus	3	16% (1044 of 6347)	4888	351.24	239	79.75	5.93	0.8	1.18	0	1	0	0h 16m 32s	4426232	4362240	318332	150	135	197316020 bytes
	AGREE	ERR775473	NC_011501.2	Rotavirus A (segment 7)	Rotavirus	1	86% (950 of 1105)	4780	377.49	950	78.46	5.33	0.74	0.98	0	0	0	0h 16m 32s	4426232	4362240	318332	150	135	197316020 bytes
	AGREE	ERR775473	NC_011502.2	Rotavirus A (segment 8)	Rotavirus	1	97% (1026 of 1059)	4676	341.85	1026	87.42	6.08	0.81	1.25	0	1	0	0h 16m 32s	4426232	4362240	318332	150	135	197316020 bytes
	AGREE	ERR775473	NC_011504.2	Rotavirus A (segment 10)	Rotavirus	1	98% (739 of 751)	4448	451.49	739	84.66	5.5	0.82	1.29	0	1	5	0h 16m 32s	4426232	4362240	318332	150	135	197316020 bytes
	DISAGREE	ERR775473	NC_011829.1	Porcine kobuvirus swine/S-1-HUN/2007/Hungary	Aichivirus C	1	94% (7726 of 8210)	4310	41.85	7726	96.06	6.88	0.89	1.56	0	1	0	0h 16m 32s	4426232	4362240	318332	150	135	197316020 bytes
	AGREE	ERR775473	NC_011503.2	Rotavirus A (segment 9)	Rotavirus	1	98% (1037 of 1062)	3764	272.23	1037	84.1	6.15	0.77	1.08	0	1	0	0h 16m 32s	4426232	4362240	318332	150	135	197316020 bytes
	AGREE	ERR775473	NC_011505.2	Rotavirus A (segment 11)	Rotavirus	1	94% (630 of 667)	3068	365.47	630	91.78	6.14	0.9	1.59	0	2	0	0h 16m 32s	4426232	4362240	318332	150	135	197316020 bytes
	DISAGREE	ERR775473	NC_034267.1	Enterovirus goat/JL14	unclassified Enterovirus	3	45% (3328 of 7461)	2594	58.49	104	85.69	6.13	0.75	1.02	0	1	16	0h 16m 32s	4426232	4362240	318332	150	135	197316020 bytes
	DISAGREE	ERR775473	NC_034161.1	Otarine picobirnavirus (segment 2)	unclassified Picobirnavirus	1	97% (1637 of 1688)	474	21.79	1637	66.17	4.1	0.65	0.68	0	1	63	0h 16m 32s	4426232	4362240	318332	150	135	197316020 bytes
	DISAGREE	ERR775473	NC_023636.1	Porcine astrovirus 5	unclassified Astroviridae	1	96% (6232 of 6500)	334	4.02	6232	93.86	6.58	0.86	1.44	0	3	0	0h 16m 32s	4426232	4362240	318332	150	135	197316020 bytes
	DISAGREE	ERR775473	NC_001401.2	Adeno-associated virus - 2	Adeno-associated dependoparvovirus A	2	80% (3720 of 4679)	244	4.93	1546	78.59	5.77	0.74	0.97	0	7	0	0h 16m 32s	4426232	4362240	318332	150	135	197316020 bytes
	DISAGREE	ERR775473	NC_034452.1	Picobirnavirus green monkey/KNA/2015 (segment 2)	unclassified Picobirnavirus	1	48% (826 of 1707)	106	9.8	826	56.36	4.1	0.6	0.39	0	0	0	0h 16m 32s	4426232	4362240	318332	150	135	197316020 bytes
	DISAGREE	ERR775473	NC_035206.1	Picobirnavirus dog/KNA/2015 (segment 2)	unclassified Picobirnavirus	2	59% (1002 of 1689)	80	6.11	396	72.46	5.37	0.68	0.73	0	0	0	0h 16m 32s	4426232	4362240	318332	150	135	197316020 bytes
	DISAGREE	ERR775473	NC_024776.1	Porcine stool-associated circular virus 6	unclassified ssDNA viruses	1	38% (998 of 2603)	66	5.03	998	58.26	3.75	0.59	0.35	0	0	0	0h 16m 32s	4426232	4362240	318332	150	135	197316020 bytes
	DISAGREE	ERR775473	NC_025379.1	Mamastrovirus 3	Mamastrovirus	6	41% (2780 of 6706)	64	1.74	309	84.95	5.98	0.8	1.21	1	1	0	0h 16m 32s	4426232	4362240	318332	150	135	197316020 bytes
	DISAGREE	ERR775473	NC_010705.1	Ceratocystis polonica partitivirus (segment RNA 1)	unclassified Partitiviridae	1	31% (721 of 2315)	40	4.24	721	62.39	5.05	0.63	0.52	0	0	0	0h 16m 32s	4426232	4362240	318332	150	135	197316020 bytes
	DISAGREE	ERR775473	NC_003470.1	Atkinsonella hypoxylon virus (segment 1)	Betapartitivirus	1	44% (966 of 2180)	38	2.96	966	63.98	5.04	0.63	0.51	0	0	0	0h 16m 32s	4426232	4362240	318332	150	135	197316020 bytes
	DISAGREE	ERR775473	NC_023878.1	Porcine stool-associated circular virus 5	unclassified Circoviridae	2	23% (695 of 3062)	10	1.26	242	60.09	4.29	0.73	0.93	0	1	0	0h 16m 32s	4426232	4362240	318332	150	135	197316020 bytes
	AGREE	ERR775473	NC_007027.1	Human picobirnavirus (segment 2)	Picobirnavirus	1	31% (541 of 1745)	10	1.65	541	64.64	5.01	0.65	0.58	0	0	0	0h 16m 32s	4426232	4362240	318332	150	135	197316020 bytes
	DISAGREE	ERR775473	NC_030134.1	Duck faeces associated circular DNA virus 3	unclassified viruses	1	11% (210 of 1856)	4	1.81	210	80	6.06	0.92	1.68	0	0	0	0h 16m 32s	4426232	4362240	318332	150	135	197316020 bytes
176	AGREE	ERR775481	NC_011507.2	Rotavirus A (segment 1)	Rotavirus	1	100% (3299 of 3302)	24328	553.11	3299	89.26	5.93	0.78	1.12	0	1	0	0h 24m 27s	4026774	3982112	305764	150	135	172710740 bytes
	AGREE	ERR775481	NC_011508.2	Rotavirus A (segment 3)	Rotavirus	1	99% (2553 of 2591)	22350	656.6	2553	83.73	6.04	0.76	1.05	0	1	0	0h 24m 27s	4026774	3982112	305764	150	135	172710740 bytes
	AGREE	ERR775481	NC_011506.2	Rotavirus A (segment 2)	Rotavirus	1	101% (2711 of 2693)	13306	368.15	2711	92.48	6.29	0.8	1.21	0	1	0	0h 24m 27s	4026774	3982112	305764	150	135	172710740 bytes
	AGREE	ERR775481	NC_011500.2	Rotavirus A (segment 5)	Rotavirus	1	89% (1435 of 1614)	10218	534.11	1435	36.21	2.8	0.51	0	0	1	0	0h 24m 27s	4026774	3982112	305764	150	135	172710740 bytes
	AGREE	ERR775481	NC_011510.2	Rotavirus A (segment 4)	Rotavirus	1	99% (2337 of 2362)	8488	272.46	2337	73.67	5.19	0.71	0.83	0	1	0	0h 24m 27s	4026774	3982112	305764	150	135	172710740 bytes
	AGREE	ERR775481	NC_011502.2	Rotavirus A (segment 8)	Rotavirus	1	90% (957 of 1059)	3604	282.59	957	87.97	6.09	0.81	1.24	0	2	0	0h 24m 27s	4026774	3982112	305764	150	135	172710740 bytes
	AGREE	ERR775481	NC_011501.2	Rotavirus A (segment 7)	Rotavirus	1	82% (911 of 1105)	3112	256.31	911	78.55	5.32	0.76	1.03	0	0	0	0h 24m 27s	4026774	3982112	305764	150	135	172710740 bytes
	AGREE	ERR775481	NC_011509.2	Rotavirus A (segment 6)	Rotavirus	1	92% (1243 of 1356)	2876	173.59	1243	92.1	6.67	0.78	1.11	0	1	0	0h 24m 27s	4026774	3982112	305764	150	135	172710740 bytes
	AGREE	ERR775481	NC_011503.2	Rotavirus A (segment 9)	Rotavirus	1	89% (944 of 1062)	2838	225.57	944	79.26	5.88	0.76	1.02	0	0	0	0h 24m 27s	4026774	3982112	305764	150	135	172710740 bytes
	DISAGREE	ERR775481	NC_011829.1	Porcine kobuvirus swine/S-1-HUN/2007/Hungary	Aichivirus C	2	92% (7552 of 8210)	2668	26.5	1947	95.55	6.83	0.88	1.53	0	1	0	0h 24m 27s	4026774	3982112	305764	150	135	172710740 bytes
	DISAGREE	ERR775481	NC_028240.1	Posavirus 3	unclassified Picornavirales	1	100% (8899 of 8887)	1854	15.64	8899	86.63	6.19	0.82	1.27	0	0	0	0h 24m 27s	4026774	3982112	305764	150	135	172710740 bytes
	AGREE	ERR775481	NC_011504.2	Rotavirus A (segment 10)	Rotavirus	1	90% (675 of 751)	1292	143.64	675	85.29	5.56	0.82	1.28	0	1	0	0h 24m 27s	4026774	3982112	305764	150	135	172710740 bytes
	DISAGREE	ERR775481	NC_023879.1	Fur seal faeces associated circular DNA virus	unclassified Circoviridae	1	46% (1341 of 2925)	1122	62.83	1341	75.85	5.59	0.8	1.19	0	3	0	0h 24m 27s	4026774	3982112	305764	150	135	172710740 bytes
	DISAGREE	ERR775481	NC_016031.1	Porcine bocavirus 3	Ungulate bocaparvovirus 5	1	96% (5065 of 5278)	240	3.57	5065	78.41	5.96	0.83	1.31	0	4	0	0h 24m 27s	4026774	3982112	305764	150	135	172710740 bytes
	DISAGREE	ERR775481	NC_023637.1	Posavirus 1	unclassified Picornavirales	7	67% (6588 of 9840)	238	2.71	178	88.84	6.11	0.9	1.59	2	0	0	0h 24m 27s	4026774	3982112	305764	150	135	172710740 bytes
	AGREE	ERR775481	NC_011505.2	Rotavirus A (segment 11)	Rotavirus	1	82% (546 of 667)	232	32.11	546	91.79	6.14	0.88	1.5	0	2	0	0h 24m 27s	4026774	3982112	305764	150	135	172710740 bytes
	DISAGREE	ERR775481	NC_034161.1	Otarine picobirnavirus (segment 2)	unclassified Picobirnavirus	1	91% (1535 of 1688)	218	10.72	1535	74.51	5.54	0.73	0.93	0	0	0	0h 24m 27s	4026774	3982112	305764	150	135	172710740 bytes
	DISAGREE	ERR775481	NC_030133.1	Duck faeces associated circular DNA virus 2	unclassified viruses	2	76% (1409 of 1845)	124	6.7	273	80	5.87	0.85	1.38	0	1	0	0h 24m 27s	4026774	3982112	305764	150	135	172710740 bytes
	DISAGREE	ERR775481	NC_030134.1	Duck faeces associated circular DNA virus 3	unclassified viruses	1	30% (553 of 1856)	78	10.71	553	52.7	4.15	0.69	0.73	0	0	0	0h 24m 27s	4026774	3982112	305764	150	135	172710740 bytes
	DISAGREE	ERR775481	NC_035206.1	Picobirnavirus dog/KNA/2015 (segment 2)	unclassified Picobirnavirus	1	72% (1210 of 1689)	52	3.26	1210	63.28	4.82	0.63	0.53	0	0	0	0h 24m 27s	4026774	3982112	305764	150	135	172710740 bytes
	DISAGREE	ERR775481	NC_034452.1	Picobirnavirus green monkey/KNA/2015 (segment 2)	unclassified Picobirnavirus	1	49% (840 of 1707)	30	2.76	840	53.57	3.84	0.56	0.22	0	1	0	0h 24m 27s	4026774	3982112	305764	150	135	172710740 bytes
	DISAGREE	ERR775481	NC_029802.1	Porcine picobirnavirus (segment S)	unclassified Picobirnavirus	1	30% (522 of 1730)	18	2.67	522	74.14	5.75	0.69	0.75	0	0	0	0h 24m 27s	4026774	3982112	305764	150	135	172710740 bytes
	DISAGREE	ERR775481	NC_024119.1	PoSCV Kor J481	unclassified ssDNA viruses	1	21% (537 of 2589)	10	1.59	537	85.88	6.67	0.83	1.34	0	0	0	0h 24m 27s	4026774	3982112	305764	150	135	172710740 bytes
	DISAGREE	ERR775481	NC_033270.1	Chicken stool-associated gemycircularvirus	unclassified Gemycircularvirus	1	25% (538 of 2143)	8	1.21	538	90.56	6.69	0.94	1.76	0	0	0	0h 24m 27s	4026774	3982112	305764	150	135	172710740 bytes
	DISAGREE	ERR775481	NC_024909.1	Caribou feces-associated gemycircularvirus	Caribou associated gemykrogvirus 1	1	11% (252 of 2232)	2	1.13	252	84.52	1	0.25	-0.33	0	0	0	0h 24m 27s	4026774	3982112	305764	150	135	172710740 bytes
177	DISAGREE	ERR775484	NC_023674.1	Porcine astrovirus 2	unclassified Mamastrovirus	1	97% (6115 of 6318)	1758	21.57	6115	84.51	6.14	0.79	1.15	0	4	0	0h 14m 21s	4449800	4404294	128662	150	135	191368662 bytes
	AGREE	ERR775484	NC_011508.2	Rotavirus A (segment 3)	Rotavirus	1	96% (2481 of 2591)	1598	48.34	2481	83.5	6.03	0.76	1.03	0	1	0	0h 14m 21s	4449800	4404294	128662	150	135	191368662 bytes
	DISAGREE	ERR775484	NC_027711.1	Dromedary astrovirus	unclassified Mamastrovirus	1	99% (6267 of 6327)	1548	18.53	6267	80.34	5.83	0.74	0.96	0	2	0	0h 14m 21s	4449800	4404294	128662	150	135	191368662 bytes
	AGREE	ERR775484	NC_011507.2	Rotavirus A (segment 1)	Rotavirus	1	99% (3253 of 3302)	1298	29.94	3253	89.62	5.95	0.79	1.14	0	0	0	0h 14m 21s	4449800	4404294	128662	150	135	191368662 bytes
	AGREE	ERR775484	NC_011506.2	Rotavirus A (segment 2)	Rotavirus	1	101% (2716 of 2693)	1220	33.72	2716	92.82	6.31	0.8	1.22	0	1	0	0h 14m 21s	4449800	4404294	128662	150	135	191368662 bytes
	AGREE	ERR775484	NC_011510.2	Rotavirus A (segment 4)	Rotavirus	1	98% (2325 of 2362)	916	29.55	2325	73.7	5.17	0.71	0.83	0	1	0	0h 14m 21s	4449800	4404294	128662	150	135	191368662 bytes
	AGREE	ERR775484	NC_011501.2	Rotavirus A (segment 7)	Rotavirus	1	82% (911 of 1105)	646	53.23	911	78.22	5.32	0.75	1.02	0	0	0	0h 14m 21s	4449800	4404294	128662	150	135	191368662 bytes
	AGREE	ERR775484	NC_011509.2	Rotavirus A (segment 6)	Rotavirus	1	94% (1278 of 1356)	642	37.79	1278	93.67	6.73	0.79	1.16	0	1	0	0h 14m 21s	4449800	4404294	128662	150	135	191368662 bytes
	DISAGREE	ERR775484	NC_004441.1	Porcine enterovirus 9	Enterovirus G	1	92% (6776 of 7388)	622	6.9	6776	82.38	5.97	0.74	0.94	0	1	0	0h 14m 21s	4449800	4404294	128662	150	135	191368662 bytes
	AGREE	ERR775484	NC_011500.2	Rotavirus A (segment 5)	Rotavirus	1	84% (1351 of 1614)	620	34.5	1351	38.75	3.09	0.53	0.1	0	0	0	0h 14m 21s	4449800	4404294	128662	150	135	191368662 bytes
	DISAGREE	ERR775484	NC_003985.1	Teschovirus A	Teschovirus	1	94% (6716 of 7117)	566	6.34	6716	88.93	6.45	0.81	1.23	0	1	0	0h 14m 21s	4449800	4404294	128662	150	135	191368662 bytes
	AGREE	ERR775484	NC_011503.2	Rotavirus A (segment 9)	Rotavirus	1	90% (956 of 1062)	528	41.49	956	79.55	5.9	0.75	0.98	0	0	0	0h 14m 21s	4449800	4404294	128662	150	135	191368662 bytes
	AGREE	ERR775484	NC_011502.2	Rotavirus A (segment 8)	Rotavirus	1	100% (1056 of 1059)	446	31.71	1056	87.74	6.1	0.8	1.21	0	1	0	0h 14m 21s	4449800	4404294	128662	150	135	191368662 bytes
	AGREE	ERR775484	NC_011504.2	Rotavirus A (segment 10)	Rotavirus	1	100% (750 of 751)	230	23.09	750	84.66	5.51	0.84	1.34	0	1	0	0h 14m 21s	4449800	4404294	128662	150	135	191368662 bytes
	AGREE	ERR775484	NC_011505.2	Rotavirus A (segment 11)	Rotavirus	1	93% (618 of 667)	136	16.63	618	92.07	6.12	0.88	1.53	0	2	0	0h 14m 21s	4449800	4404294	128662	150	135	191368662 bytes
	DISAGREE	ERR775484	NC_023879.1	Fur seal faeces associated circular DNA virus	unclassified Circoviridae	1	85% (2484 of 2925)	90	2.72	2484	83.72	6.17	0.85	1.4	0	1	0	0h 14m 21s	4449800	4404294	128662	150	135	191368662 bytes
	DISAGREE	ERR775484	NC_023632.1	Bovine astrovirus B170/HK	unclassified Mamastrovirus	1	25% (1608 of 6317)	76	3.58	1608	71.88	5.05	0.68	0.71	0	1	0	0h 14m 21s	4449800	4404294	128662	150	135	191368662 bytes
	DISAGREE	ERR775484	NC_007572.1	Rotavirus C (segment 3)	Rotavirus	1	94% (2157 of 2283)	66	2.34	2157	67.32	4.75	0.68	0.73	0	1	0	0h 14m 21s	4449800	4404294	128662	150	135	191368662 bytes
	DISAGREE	ERR775484	NC_007546.1	Rotavirus C (segment 2)	Rotavirus	2	70% (1925 of 2736)	64	2.52	293	93.76	5.85	0.84	1.34	2	0	0	0h 14m 21s	4449800	4404294	128662	150	135	191368662 bytes
	DISAGREE	ERR775484	NC_007544.1	Rotavirus C (segment 7)	Rotavirus	1	97% (1226 of 1270)	46	2.91	1226	56.52	4.12	0.63	0.52	0	1	0	0h 14m 21s	4449800	4404294	128662	150	135	191368662 bytes
	DISAGREE	ERR775484	NC_030149.1	Bovine faeces associated circular DNA molecule 1	unclassified viruses	1	78% (1152 of 1474)	44	2.97	1152	74.21	5.74	0.78	1.1	0	0	0	0h 14m 21s	4449800	4404294	128662	150	135	191368662 bytes
	DISAGREE	ERR775484	NC_007547.1	Rotavirus C (segment 1)	Rotavirus	3	60% (1987 of 3309)	42	1.59	396	91.39	5.66	0.8	1.24	0	0	0	0h 14m 21s	4449800	4404294	128662	150	135	191368662 bytes
	DISAGREE	ERR775484	NC_007574.1	Rotavirus C (segment 4)	Rotavirus	2	64% (1387 of 2166)	40	2.24	513	86.15	6.11	0.83	1.3	0	0	0	0h 14m 21s	4449800	4404294	128662	150	135	191368662 bytes
	DISAGREE	ERR775484	NC_007543.1	Rotavirus C (segment 6)	Rotavirus	1	66% (889 of 1350)	38	3.34	889	77.44	5.49	0.77	1.06	0	0	0	0h 14m 21s	4449800	4404294	128662	150	135	191368662 bytes
	DISAGREE	ERR775484	NC_017916.1	Pig stool associated circular ssDNA virus GER2011	Pig stool associated circular ssDNA virus	1	30% (729 of 2459)	38	4.06	729	89.49	6.69	0.88	1.53	0	1	0	0h 14m 21s	4449800	4404294	128662	150	135	191368662 bytes
	DISAGREE	ERR775484	NC_007545.1	Rotavirus C (segment 9)	Rotavirus	1	84% (872 of 1037)	34	3.05	872	83.62	5.42	0.82	1.26	1	0	0	0h 14m 21s	4449800	4404294	128662	150	135	191368662 bytes
	DISAGREE	ERR775484	NC_007571.1	Rotavirus C (segment 8)	Rotavirus	1	76% (806 of 1063)	32	3.16	806	69.4	5.49	0.72	0.9	0	0	0	0h 14m 21s	4449800	4404294	128662	150	135	191368662 bytes
	DISAGREE	ERR775484	NC_025379.1	Mamastrovirus 3	Mamastrovirus	5	21% (1432 of 6706)	30	1.6	207	95.2	6.66	0.88	1.53	0	0	0	0h 14m 21s	4449800	4404294	128662	150	135	191368662 bytes
	DISAGREE	ERR775484	NC_007570.1	Rotavirus C (segment 5)	Rotavirus	1	69% (935 of 1353)	26	2.18	935	85.58	5.98	0.8	1.2	0	0	0	0h 14m 21s	4449800	4404294	128662	150	135	191368662 bytes
	DISAGREE	ERR775484	NC_027777.1	Rat stool-associated circular ssDNA virus	unclassified Circoviridae	1	44% (1125 of 2530)	26	1.78	1125	48.9	3.25	0.58	0.29	0	0	0	0h 14m 21s	4449800	4404294	128662	150	135	191368662 bytes
	DISAGREE	ERR775484	NC_007569.1	Rotavirus C (segment 10)	Rotavirus	1	54% (391 of 730)	14	2.82	391	57.72	4.32	0.74	0.93	0	1	0	0h 14m 21s	4449800	4404294	128662	150	135	191368662 bytes
	DISAGREE	ERR775484	NC_024772.1	Porcine stool-associated circular virus 1	unclassified ssDNA viruses	1	26% (683 of 2590)	8	1.02	683	64.91	4.29	0.68	0.71	0	0	0	0h 14m 21s	4449800	4404294	128662	150	135	191368662 bytes
	DISAGREE	ERR775484	NC_025682.1	Po-Circo-like virus 21	Po-Circo-like virus	2	12% (485 of 3912)	6	1.02	214	83.33	6.12	0.86	1.46	0	0	0	0h 14m 21s	4449800	4404294	128662	150	135	191368662 bytes
	DISAGREE	ERR775484	NC_035206.1	Picobirnavirus dog/KNA/2015 (segment 2)	unclassified Picobirnavirus	2	22% (377 of 1689)	6	1.35	162	80.95	6.21	0.77	1.1	0	0	0	0h 14m 21s	4449800	4404294	128662	150	135	191368662 bytes
	DISAGREE	ERR775484	NC_007573.1	Rotavirus C (segment 11)	Rotavirus	1	43% (262 of 613)	4	1.51	262	51.72	3.45	0.6	0.38	0	0	0	0h 14m 21s	4449800	4404294	128662	150	135	191368662 bytes
178	AGREE	ERR779974	NC_011507.2	Rotavirus A (segment 1)	Rotavirus	1	98% (3221 of 3302)	1852	43.14	3221	89.76	5.99	0.78	1.13	0	0	0	0h 10m 44s	1711884	1688602	70718	150	135	84286392 bytes
	AGREE	ERR779974	NC_011506.2	Rotavirus A (segment 2)	Rotavirus	1	99% (2670 of 2693)	1538	43.21	2670	91.98	6.3	0.79	1.18	0	0	0	0h 10m 44s	1711884	1688602	70718	150	135	84286392 bytes
	AGREE	ERR779974	NC_011510.2	Rotavirus A (segment 4)	Rotavirus	1	99% (2329 of 2362)	1514	48.79	2329	73.99	5.2	0.7	0.81	0	1	0	0h 10m 44s	1711884	1688602	70718	150	135	84286392 bytes
	AGREE	ERR779974	NC_011508.2	Rotavirus A (segment 3)	Rotavirus	1	98% (2538 of 2591)	1504	44.46	2538	83.59	6.02	0.77	1.07	0	0	0	0h 10m 44s	1711884	1688602	70718	150	135	84286392 bytes
	AGREE	ERR779974	NC_011500.2	Rotavirus A (segment 5)	Rotavirus	1	94% (1524 of 1614)	716	35.27	1524	39.22	2.87	0.52	0.04	0	1	0	0h 10m 44s	1711884	1688602	70718	150	135	84286392 bytes
	AGREE	ERR779974	NC_011509.2	Rotavirus A (segment 6)	Rotavirus	1	83% (1131 of 1356)	672	44.57	1131	92.84	6.72	0.8	1.19	0	0	0	0h 10m 44s	1711884	1688602	70718	150	135	84286392 bytes
	AGREE	ERR779974	NC_011501.2	Rotavirus A (segment 7)	Rotavirus	1	86% (948 of 1105)	548	43.51	948	78.34	5.28	0.76	1.02	0	0	0	0h 10m 44s	1711884	1688602	70718	150	135	84286392 bytes
	AGREE	ERR779974	NC_011503.2	Rotavirus A (segment 9)	Rotavirus	1	90% (952 of 1062)	412	32.46	952	78.86	5.83	0.75	0.98	0	0	0	0h 10m 44s	1711884	1688602	70718	150	135	84286392 bytes
	AGREE	ERR779974	NC_011502.2	Rotavirus A (segment 8)	Rotavirus	1	80% (849 of 1059)	324	28.79	849	86.57	5.96	0.79	1.16	0	0	0	0h 10m 44s	1711884	1688602	70718	150	135	84286392 bytes
	AGREE	ERR779974	NC_011504.2	Rotavirus A (segment 10)	Rotavirus	1	98% (736 of 751)	144	14.82	736	84.66	5.53	0.82	1.28	0	1	0	0h 10m 44s	1711884	1688602	70718	150	135	84286392 bytes
	AGREE	ERR779974	NC_011505.2	Rotavirus A (segment 11)	Rotavirus	1	76% (510 of 667)	130	19.23	510	90.49	6.16	0.88	1.51	0	1	0	0h 10m 44s	1711884	1688602	70718	150	135	84286392 bytes
179	DISAGREE	ERR779976	NC_023674.1	Porcine astrovirus 2	unclassified Mamastrovirus	1	101% (6379 of 6318)	6590	77.49	6379	83.81	6.03	0.77	1.09	0	3	0	0h 09m 20s	3838716	3797206	51836	150	135	179684949 bytes
	AGREE	ERR779976	NC_007547.1	Rotavirus C (segment 1)	Rotavirus	1	100% (3309 of 3309)	270	6.16	3309	91.11	6.15	0.84	1.35	0	1	0	0h 09m 20s	3838716	3797206	51836	150	135	179684949 bytes
	AGREE	ERR779976	NC_007574.1	Rotavirus C (segment 4)	Rotavirus	1	91% (1963 of 2166)	236	9.08	1963	86.34	6.14	0.83	1.32	0	1	0	0h 09m 20s	3838716	3797206	51836	150	135	179684949 bytes
	AGREE	ERR779976	NC_007546.1	Rotavirus C (segment 2)	Rotavirus	1	95% (2606 of 2736)	226	6.53	2606	93.47	6.22	0.83	1.32	0	1	0	0h 09m 20s	3838716	3797206	51836	150	135	179684949 bytes
	AGREE	ERR779976	NC_007572.1	Rotavirus C (segment 3)	Rotavirus	1	98% (2242 of 2283)	196	6.58	2242	71.04	4.82	0.7	0.8	1	1	0	0h 09m 20s	3838716	3797206	51836	150	135	179684949 bytes
	AGREE	ERR779976	NC_007543.1	Rotavirus C (segment 6)	Rotavirus	1	96% (1301 of 1350)	146	8.44	1301	74.94	5.3	0.75	1	0	1	0	0h 09m 20s	3838716	3797206	51836	150	135	179684949 bytes
	AGREE	ERR779976	NC_007544.1	Rotavirus C (segment 7)	Rotavirus	1	87% (1110 of 1270)	140	9.5	1110	61.11	4.86	0.67	0.66	0	0	0	0h 09m 20s	3838716	3797206	51836	150	135	179684949 bytes
	AGREE	ERR779976	NC_007571.1	Rotavirus C (segment 8)	Rotavirus	1	94% (1000 of 1063)	84	6.42	1000	83.64	6.32	0.8	1.18	0	0	0	0h 09m 20s	3838716	3797206	51836	150	135	179684949 bytes
	AGREE	ERR779976	NC_007570.1	Rotavirus C (segment 5)	Rotavirus	1	95% (1286 of 1353)	82	4.81	1286	91.45	6.46	0.84	1.34	0	1	0	0h 09m 20s	3838716	3797206	51836	150	135	179684949 bytes
	AGREE	ERR779976	NC_007545.1	Rotavirus C (segment 9)	Rotavirus	1	92% (958 of 1037)	54	4.37	958	90.2	6.26	0.85	1.42	0	0	0	0h 09m 20s	3838716	3797206	51836	150	135	179684949 bytes
	AGREE	ERR779976	NC_007569.1	Rotavirus C (segment 10)	Rotavirus	1	87% (635 of 730)	50	5.93	635	67.5	4.78	0.75	0.99	0	1	0	0h 09m 20s	3838716	3797206	51836	150	135	179684949 bytes
	AGREE	ERR779976	NC_007573.1	Rotavirus C (segment 11)	Rotavirus	1	75% (457 of 613)	24	4.13	457	61.43	4.44	0.69	0.75	0	0	0	0h 09m 20s	3838716	3797206	51836	150	135	179684949 bytes
180	AGREE	ERR779977	NC_007547.1	Rotavirus C (segment 1)	Rotavirus	1	99% (3272 of 3309)	7798	178.79	3272	91.31	6.17	0.84	1.36	0	1	0	0h 18m 23s	4166258	4117102	148072	150	135	188787079 bytes
	AGREE	ERR779977	NC_007546.1	Rotavirus C (segment 2)	Rotavirus	1	98% (2685 of 2736)	6860	191.65	2685	92.64	6.17	0.83	1.31	0	0	0	0h 18m 23s	4166258	4117102	148072	150	135	188787079 bytes
	AGREE	ERR779977	NC_007574.1	Rotavirus C (segment 4)	Rotavirus	1	98% (2126 of 2166)	5390	190.22	2126	86.89	6.19	0.83	1.34	0	1	0	0h 18m 23s	4166258	4117102	148072	150	135	188787079 bytes
	AGREE	ERR779977	NC_007572.1	Rotavirus C (segment 3)	Rotavirus	1	98% (2233 of 2283)	5384	180.87	2233	71.21	4.99	0.7	0.79	0	1	0	0h 18m 23s	4166258	4117102	148072	150	135	188787079 bytes
	DISAGREE	ERR779977	NC_023674.1	Porcine astrovirus 2	unclassified Mamastrovirus	1	99% (6240 of 6318)	3438	41.33	6240	83.7	6.03	0.77	1.07	0	2	0	0h 18m 23s	4166258	4117102	148072	150	135	188787079 bytes
	AGREE	ERR779977	NC_007543.1	Rotavirus C (segment 6)	Rotavirus	1	93% (1250 of 1350)	3122	187.36	1250	75.31	5.33	0.75	1	0	1	0	0h 18m 23s	4166258	4117102	148072	150	135	188787079 bytes
	AGREE	ERR779977	NC_007544.1	Rotavirus C (segment 7)	Rotavirus	1	87% (1103 of 1270)	2870	195.24	1103	61.24	4.86	0.67	0.66	0	0	0	0h 18m 23s	4166258	4117102	148072	150	135	188787079 bytes
	AGREE	ERR779977	NC_007570.1	Rotavirus C (segment 5)	Rotavirus	1	99% (1338 of 1353)	2622	147	1338	90.91	6.36	0.83	1.33	0	1	0	0h 18m 23s	4166258	4117102	148072	150	135	188787079 bytes
	AGREE	ERR779977	NC_007571.1	Rotavirus C (segment 8)	Rotavirus	1	89% (951 of 1063)	2240	176.67	951	83.6	6.27	0.79	1.15	0	0	0	0h 18m 23s	4166258	4117102	148072	150	135	188787079 bytes
	AGREE	ERR779977	NC_007545.1	Rotavirus C (segment 9)	Rotavirus	1	93% (963 of 1037)	1756	136.79	963	90.55	6.27	0.85	1.42	0	0	0	0h 18m 23s	4166258	4117102	148072	150	135	188787079 bytes
	AGREE	ERR779977	NC_007569.1	Rotavirus C (segment 10)	Rotavirus	1	85% (620 of 730)	934	113.07	620	67.82	4.78	0.74	0.95	0	1	0	0h 18m 23s	4166258	4117102	148072	150	135	188787079 bytes
	AGREE	ERR779977	NC_007573.1	Rotavirus C (segment 11)	Rotavirus	1	95% (581 of 613)	648	83.75	581	63.58	4.52	0.72	0.89	0	1	0	0h 18m 23s	4166258	4117102	148072	150	135	188787079 bytes
	DISAGREE	ERR779977	NC_034161.1	Otarine picobirnavirus (segment 2)	unclassified Picobirnavirus	1	76% (1285 of 1688)	238	13.95	1285	74.13	5.57	0.72	0.87	0	0	0	0h 18m 23s	4166258	4117102	148072	150	135	188787079 bytes
	DISAGREE	ERR779977	NC_034974.1	Mamastrovirus 2	Mamastrovirus	1	64% (4061 of 6347)	236	4.37	4061	91.77	6.56	0.86	1.45	0	2	0	0h 18m 23s	4166258	4117102	148072	150	135	188787079 bytes
	DISAGREE	ERR779977	NC_004441.1	Porcine enterovirus 9	Enterovirus G	3	38% (2772 of 7388)	202	5.49	197	92.72	6.64	0.81	1.23	0	1	0	0h 18m 23s	4166258	4117102	148072	150	135	188787079 bytes
	DISAGREE	ERR779977	NC_034267.1	Enterovirus goat/JL14	unclassified Enterovirus	2	42% (3146 of 7461)	194	4.66	983	87.93	6.23	0.77	1.09	0	3	0	0h 18m 23s	4166258	4117102	148072	150	135	188787079 bytes
	DISAGREE	ERR779977	NC_021545.1	Human rotavirus B (segment 2)	Rotavirus B	3	73% (2089 of 2847)	120	4.37	238	68.8	4.96	0.66	0.65	0	1	0	0h 18m 23s	4166258	4117102	148072	150	135	188787079 bytes
	DISAGREE	ERR779977	NC_021541.1	Human rotavirus B (segment 1)	Rotavirus B	3	53% (1863 of 3511)	108	4.39	172	70.26	4.82	0.65	0.61	0	1	0	0h 18m 23s	4166258	4117102	148072	150	135	188787079 bytes
	DISAGREE	ERR779977	NC_021543.1	Human rotavirus B (segment 4)	Rotavirus B	1	95% (2186 of 2306)	100	3.46	2186	57.16	4.01	0.6	0.38	0	0	0	0h 18m 23s	4166258	4117102	148072	150	135	188787079 bytes
	DISAGREE	ERR779977	NC_028240.1	Posavirus 3	unclassified Picornavirales	6	28% (2509 of 8887)	96	2.89	216	71.33	5.08	0.7	0.78	0	0	0	0h 18m 23s	4166258	4117102	148072	150	135	188787079 bytes
	DISAGREE	ERR779977	NC_025723.1	Circoviridae 19 LDMD-2013	environmental samples	1	88% (932 of 1064)	94	7.72	932	39.93	2.9	0.51	0.02	0	0	0	0h 18m 23s	4166258	4117102	148072	150	135	188787079 bytes
	DISAGREE	ERR779977	NC_021551.1	Human rotavirus B (segment 3)	Rotavirus B	4	63% (1480 of 2341)	76	3.91	188	63.36	4.78	0.64	0.57	0	1	0	0h 18m 23s	4166258	4117102	148072	150	135	188787079 bytes
	DISAGREE	ERR779977	NC_021548.1	Human rotavirus B (segment 8)	Rotavirus B	1	71% (716 of 1007)	22	2.47	716	69.04	5.13	0.68	0.73	0	0	0	0h 18m 23s	4166258	4117102	148072	150	135	188787079 bytes
	DISAGREE	ERR779977	NC_021542.1	Human rotavirus B (segment 9)	Rotavirus B	1	54% (439 of 814)	18	3.15	439	63.27	5.04	0.62	0.47	0	0	0	0h 18m 23s	4166258	4117102	148072	150	135	188787079 bytes
	DISAGREE	ERR779977	NC_029802.1	Porcine picobirnavirus (segment S)	unclassified Picobirnavirus	1	18% (308 of 1730)	14	3.66	308	80.21	6.04	0.75	0.99	0	1	0	0h 18m 23s	4166258	4117102	148072	150	135	188787079 bytes
	DISAGREE	ERR779977	NC_021546.1	Human rotavirus B (segment 5)	Rotavirus B	1	37% (478 of 1276)	14	2.47	478	46.05	3.5	0.59	0.35	0	9	0	0h 18m 23s	4166258	4117102	148072	150	135	188787079 bytes
	DISAGREE	ERR779977	NC_021549.1	Human rotavirus B (segment 11)	Rotavirus B	1	32% (201 of 631)	6	2.7	201	75	4.79	0.67	0.69	0	1	0	0h 18m 23s	4166258	4117102	148072	150	135	188787079 bytes
181	DISAGREE	ERR779982	NC_011829.1	Porcine kobuvirus swine/S-1-HUN/2007/Hungary	Aichivirus C	1	97% (7995 of 8210)	8572	80.43	7995	95.5	6.85	0.89	1.54	0	1	0	0h 09m 07s	4018654	3965576	36142	150	135	152863089 bytes
	DISAGREE	ERR779982	NC_016031.1	Porcine bocavirus 3	Ungulate bocaparvovirus 5	1	100% (5260 of 5278)	968	13.81	5260	80.08	6.19	0.78	1.14	0	4	0	0h 09m 07s	4018654	3965576	36142	150	135	152863089 bytes
	DISAGREE	ERR779982	NC_025379.1	Mamastrovirus 3	Mamastrovirus	2	96% (6435 of 6706)	784	9.15	2451	87.87	6.21	0.82	1.29	1	2	0	0h 09m 07s	4018654	3965576	36142	150	135	152863089 bytes
	DISAGREE	ERR779982	NC_000940.1	Porcine enteric sapovirus	Sapovirus GIII	6	81% (5901 of 7320)	220	2.81	191	84.94	6.11	0.77	1.1	0	2	0	0h 09m 07s	4018654	3965576	36142	150	135	152863089 bytes
	AGREE	ERR779982	NC_011507.2	Rotavirus A (segment 1)	Rotavirus	1	100% (3292 of 3302)	188	4.31	3292	88.77	5.79	0.78	1.11	1	1	0	0h 09m 07s	4018654	3965576	36142	150	135	152863089 bytes
	AGREE	ERR779982	NC_011508.2	Rotavirus A (segment 3)	Rotavirus	1	94% (2437 of 2591)	162	4.99	2437	83.25	6.04	0.77	1.08	0	0	0	0h 09m 07s	4018654	3965576	36142	150	135	152863089 bytes
	AGREE	ERR779982	NC_011506.2	Rotavirus A (segment 2)	Rotavirus	1	91% (2448 of 2693)	138	4.26	2448	92.89	6.3	0.8	1.21	0	0	0	0h 09m 07s	4018654	3965576	36142	150	135	152863089 bytes
	AGREE	ERR779982	NC_011500.2	Rotavirus A (segment 5)	Rotavirus	1	74% (1199 of 1614)	108	6.85	1199	39.4	2.88	0.53	0.11	1	0	0	0h 09m 07s	4018654	3965576	36142	150	135	152863089 bytes
	AGREE	ERR779982	NC_011510.2	Rotavirus A (segment 4)	Rotavirus	2	88% (2086 of 2362)	108	3.94	406	73.24	5.25	0.71	0.82	0	0	0	0h 09m 07s	4018654	3965576	36142	150	135	152863089 bytes
	DISAGREE	ERR779982	NC_023674.1	Porcine astrovirus 2	unclassified Mamastrovirus	5	46% (2899 of 6318)	94	2.48	286	86.45	6.23	0.81	1.23	0	1	0	0h 09m 07s	4018654	3965576	36142	150	135	152863089 bytes
	DISAGREE	ERR779982	NC_003985.1	Teschovirus A	Teschovirus	9	46% (3297 of 7117)	86	2	142	87.25	6.24	0.82	1.26	0	2	0	0h 09m 07s	4018654	3965576	36142	150	135	152863089 bytes
	AGREE	ERR779982	NC_011503.2	Rotavirus A (segment 9)	Rotavirus	1	96% (1015 of 1062)	84	6.32	1015	79.82	5.87	0.76	1.02	0	1	0	0h 09m 07s	4018654	3965576	36142	150	135	152863089 bytes
	AGREE	ERR779982	NC_011509.2	Rotavirus A (segment 6)	Rotavirus	1	87% (1180 of 1356)	84	5.42	1180	92.92	6.73	0.8	1.2	0	1	0	0h 09m 07s	4018654	3965576	36142	150	135	152863089 bytes
	AGREE	ERR779982	NC_011501.2	Rotavirus A (segment 7)	Rotavirus	1	86% (954 of 1105)	60	4.87	954	79.03	5.32	0.76	1.05	0	0	0	0h 09m 07s	4018654	3965576	36142	150	135	152863089 bytes
	AGREE	ERR779982	NC_011502.2	Rotavirus A (segment 8)	Rotavirus	1	69% (728 of 1059)	44	4.58	728	86.81	5.96	0.78	1.1	0	1	0	0h 09m 07s	4018654	3965576	36142	150	135	152863089 bytes
	AGREE	ERR779982	NC_011504.2	Rotavirus A (segment 10)	Rotavirus	1	72% (538 of 751)	40	5.71	538	83.97	5.54	0.81	1.23	0	1	0	0h 09m 07s	4018654	3965576	36142	150	135	152863089 bytes
	DISAGREE	ERR779982	NC_004441.1	Porcine enterovirus 9	Enterovirus G	5	20% (1445 of 7388)	34	1.85	212	90.25	6.38	0.8	1.21	0	1	0	0h 09m 07s	4018654	3965576	36142	150	135	152863089 bytes
	AGREE	ERR779982	NC_011505.2	Rotavirus A (segment 11)	Rotavirus	1	78% (518 of 667)	26	3.83	518	91.19	5.76	0.89	1.56	1	1	0	0h 09m 07s	4018654	3965576	36142	150	135	152863089 bytes
	DISAGREE	ERR779982	NC_026806.1	Badger associated gemykibivirus 1	Gemykibivirus	2	36% (765 of 2112)	26	2.73	286	66.54	5.15	0.66	0.64	0	0	0	0h 09m 07s	4018654	3965576	36142	150	135	152863089 bytes
	DISAGREE	ERR779982	NC_035206.1	Picobirnavirus dog/KNA/2015 (segment 2)	unclassified Picobirnavirus	1	41% (698 of 1689)	24	2.71	698	70.39	5.29	0.68	0.72	0	0	0	0h 09m 07s	4018654	3965576	36142	150	135	152863089 bytes
	DISAGREE	ERR779982	NC_030127.1	Porcine stool-associated circular virus	unclassified viruses	1	21% (540 of 2589)	18	2.74	540	77.78	5.67	0.7	0.8	0	0	0	0h 09m 07s	4018654	3965576	36142	150	135	152863089 bytes
	DISAGREE	ERR779982	NC_034161.1	Otarine picobirnavirus (segment 2)	unclassified Picobirnavirus	1	29% (497 of 1688)	14	2.38	497	63.86	5.08	0.64	0.54	0	0	0	0h 09m 07s	4018654	3965576	36142	150	135	152863089 bytes
	DISAGREE	ERR779982	NC_033270.1	Chicken stool-associated gemycircularvirus	unclassified Gemycircularvirus	1	10% (213 of 2143)	6	2.46	213	100	7.27	0.97	1.89	0	0	0	0h 09m 07s	4018654	3965576	36142	150	135	152863089 bytes
182	AGREE	ERR779983	NC_021541.1	Human rotavirus B (segment 1)	Rotavirus B	1	98% (3445 of 3511)	454	9.9	3445	68.64	4.76	0.64	0.56	0	0	0	0h 14m 41s	3455478	3412910	110578	150	135	157729848 bytes
	AGREE	ERR779983	NC_021545.1	Human rotavirus B (segment 2)	Rotavirus B	1	97% (2766 of 2847)	382	10.41	2766	70.41	5.12	0.67	0.7	0	1	0	0h 14m 41s	3455478	3412910	110578	150	135	157729848 bytes
	AGREE	ERR779983	NC_021551.1	Human rotavirus B (segment 3)	Rotavirus B	1	93% (2171 of 2341)	338	11.74	2171	61.81	4.57	0.64	0.54	0	1	0	0h 14m 41s	3455478	3412910	110578	150	135	157729848 bytes
	AGREE	ERR779983	NC_021543.1	Human rotavirus B (segment 4)	Rotavirus B	1	90% (2082 of 2306)	238	8.62	2082	57.35	4.14	0.6	0.41	0	0	0	0h 14m 41s	3455478	3412910	110578	150	135	157729848 bytes
	DISAGREE	ERR779983	NC_032412.1	Posavirus sp.	unclassified viruses	11	44% (4229 of 9570)	146	2.61	113	77.66	5.43	0.77	1.07	1	1	0	0h 14m 41s	3455478	3412910	110578	150	135	157729848 bytes
	AGREE	ERR779983	NC_021546.1	Human rotavirus B (segment 5)	Rotavirus B	1	89% (1137 of 1276)	136	9	1137	40.26	2.88	0.55	0.18	0	7	0	0h 14m 41s	3455478	3412910	110578	150	135	157729848 bytes
	AGREE	ERR779983	NC_021548.1	Human rotavirus B (segment 8)	Rotavirus B	1	85% (858 of 1007)	108	9.46	858	68.53	5.2	0.69	0.77	0	0	0	0h 14m 41s	3455478	3412910	110578	150	135	157729848 bytes
	AGREE	ERR779983	NC_021547.1	Human rotavirus B (segment 7)	Rotavirus B	1	82% (963 of 1179)	100	7.89	963	40	2.15	0.48	-0.09	0	4	0	0h 14m 41s	3455478	3412910	110578	150	135	157729848 bytes
	AGREE	ERR779983	NC_021544.1	Human rotavirus B (segment 6)	Rotavirus B	1	76% (970 of 1269)	94	7.34	970	71.83	5.14	0.67	0.67	0	0	0	0h 14m 41s	3455478	3412910	110578	150	135	157729848 bytes
	AGREE	ERR779983	NC_021542.1	Human rotavirus B (segment 9)	Rotavirus B	1	75% (610 of 814)	84	10.4	610	60.78	4.95	0.61	0.43	0	0	0	0h 14m 41s	3455478	3412910	110578	150	135	157729848 bytes
	DISAGREE	ERR779983	NC_023674.1	Porcine astrovirus 2	unclassified Mamastrovirus	2	25% (1595 of 6318)	52	2.45	370	85.12	6.04	0.75	1.01	0	0	0	0h 14m 41s	3455478	3412910	110578	150	135	157729848 bytes
	DISAGREE	ERR779983	NC_034161.1	Otarine picobirnavirus (segment 2)	unclassified Picobirnavirus	1	41% (699 of 1688)	40	4.31	699	71.67	5.58	0.67	0.7	0	0	0	0h 14m 41s	3455478	3412910	110578	150	135	157729848 bytes
	AGREE	ERR779983	NC_021550.1	Human rotavirus B (segment 10)	Rotavirus B	1	49% (368 of 751)	34	7	368	50.41	3.56	0.58	0.31	0	0	0	0h 14m 41s	3455478	3412910	110578	150	135	157729848 bytes
	AGREE	ERR779983	NC_021549.1	Human rotavirus B (segment 11)	Rotavirus B	1	89% (561 of 631)	24	3.36	561	49.08	2.68	0.57	0.26	0	1	0	0h 14m 41s	3455478	3412910	110578	150	135	157729848 bytes
183	DISAGREE	ERR779992	NC_023674.1	Porcine astrovirus 2	unclassified Mamastrovirus	1	101% (6373 of 6318)	2018	23.75	6373	79.8	5.83	0.73	0.94	0	3	0	0h 08m 55s	3573734	3545926	34026	150	135	143450147 bytes
	DISAGREE	ERR779992	NC_034161.1	Otarine picobirnavirus (segment 2)	unclassified Picobirnavirus	1	97% (1630 of 1688)	172	7.94	1630	75.99	5.52	0.74	0.94	0	1	0	0h 08m 55s	3573734	3545926	34026	150	135	143450147 bytes
	AGREE	ERR779992	NC_021541.1	Human rotavirus B (segment 1)	Rotavirus B	2	92% (3242 of 3511)	156	3.65	912	74.1	5.03	0.69	0.74	0	0	0	0h 08m 55s	3573734	3545926	34026	150	135	143450147 bytes
	DISAGREE	ERR779992	NC_027711.1	Dromedary astrovirus	unclassified Mamastrovirus	1	38% (2421 of 6327)	152	4.74	2421	87	6.23	0.79	1.16	0	1	0	0h 08m 55s	3573734	3545926	34026	150	135	143450147 bytes
	DISAGREE	ERR779992	NC_023636.1	Porcine astrovirus 5	unclassified Astroviridae	6	59% (3861 of 6500)	138	2.72	242	81.99	5.87	0.74	0.98	0	1	0	0h 08m 55s	3573734	3545926	34026	150	135	143450147 bytes
	AGREE	ERR779992	NC_021545.1	Human rotavirus B (segment 2)	Rotavirus B	3	69% (1953 of 2847)	116	4.49	520	82.33	5.91	0.75	0.99	0	0	0	0h 08m 55s	3573734	3545926	34026	150	135	143450147 bytes
	AGREE	ERR779992	NC_021551.1	Human rotavirus B (segment 3)	Rotavirus B	3	77% (1792 of 2341)	114	4.81	180	71.69	5.34	0.68	0.71	0	0	0	0h 08m 55s	3573734	3545926	34026	150	135	143450147 bytes
	DISAGREE	ERR779992	NC_023632.1	Bovine astrovirus B170/HK	unclassified Mamastrovirus	1	22% (1394 of 6317)	104	5.62	1394	74.79	5.07	0.69	0.74	1	1	0	0h 08m 55s	3573734	3545926	34026	150	135	143450147 bytes
	DISAGREE	ERR779992	NC_034974.1	Mamastrovirus 2	Mamastrovirus	3	29% (1858 of 6347)	86	3.53	260	86.27	6.56	0.81	1.24	0	0	0	0h 08m 55s	3573734	3545926	34026	150	135	143450147 bytes
	AGREE	ERR779992	NC_021546.1	Human rotavirus B (segment 5)	Rotavirus B	1	93% (1190 of 1276)	82	5.27	1190	41.79	3.03	0.56	0.21	0	7	0	0h 08m 55s	3573734	3545926	34026	150	135	143450147 bytes
	AGREE	ERR779992	NC_021544.1	Human rotavirus B (segment 6)	Rotavirus B	1	95% (1208 of 1269)	82	5.16	1208	80.21	5.74	0.72	0.88	0	1	0	0h 08m 55s	3573734	3545926	34026	150	135	143450147 bytes
	AGREE	ERR779992	NC_021547.1	Human rotavirus B (segment 7)	Rotavirus B	1	77% (909 of 1179)	68	5.68	909	46.53	2.86	0.55	0.19	0	2	0	0h 08m 55s	3573734	3545926	34026	150	135	143450147 bytes
	AGREE	ERR779992	NC_021543.1	Human rotavirus B (segment 4)	Rotavirus B	1	60% (1374 of 2306)	64	3.58	1374	61.79	4.35	0.62	0.46	0	0	0	0h 08m 55s	3573734	3545926	34026	150	135	143450147 bytes
	AGREE	ERR779992	NC_021548.1	Human rotavirus B (segment 8)	Rotavirus B	1	85% (853 of 1007)	62	5.57	853	78.17	5.69	0.73	0.93	0	0	0	0h 08m 55s	3573734	3545926	34026	150	135	143450147 bytes
	AGREE	ERR779992	NC_021542.1	Human rotavirus B (segment 9)	Rotavirus B	1	91% (740 of 814)	60	6.23	740	61.76	4.82	0.65	0.6	0	1	0	0h 08m 55s	3573734	3545926	34026	150	135	143450147 bytes
	AGREE	ERR779992	NC_021550.1	Human rotavirus B (segment 10)	Rotavirus B	1	97% (726 of 751)	36	3.72	726	50.23	3.42	0.6	0.37	0	1	0	0h 08m 55s	3573734	3545926	34026	150	135	143450147 bytes
	AGREE	ERR779992	NC_021549.1	Human rotavirus B (segment 11)	Rotavirus B	1	74% (465 of 631)	22	3.81	465	61.48	4.16	0.7	0.81	0	1	0	0h 08m 55s	3573734	3545926	34026	150	135	143450147 bytes
	DISAGREE	ERR779992	NC_030133.1	Duck faeces associated circular DNA virus 2	unclassified viruses	2	31% (572 of 1845)	16	2.13	232	58.51	4.19	0.69	0.73	0	2	0	0h 08m 55s	3573734	3545926	34026	150	135	143450147 bytes
184	DISAGREE	ERR779993	NC_023636.1	Porcine astrovirus 5	unclassified Astroviridae	1	93% (6043 of 6500)	360	4.49	6043	82.87	5.91	0.75	1.01	0	2	0	0h 11m 39s	4137390	4076406	79798	150	135	164946545 bytes
	AGREE	ERR779993	NC_021551.1	Human rotavirus B (segment 3)	Rotavirus B	1	99% (2322 of 2341)	104	3.36	2322	72.12	5.18	0.68	0.74	1	2	0	0h 11m 39s	4137390	4076406	79798	150	135	164946545 bytes
	AGREE	ERR779993	NC_021545.1	Human rotavirus B (segment 2)	Rotavirus B	1	91% (2587 of 2847)	96	2.81	2587	82.04	5.33	0.73	0.91	3	1	0	0h 11m 39s	4137390	4076406	79798	150	135	164946545 bytes
	AGREE	ERR779993	NC_021541.1	Human rotavirus B (segment 1)	Rotavirus B	2	45% (1595 of 3511)	70	3.38	199	73.55	5.2	0.68	0.74	0	0	0	0h 11m 39s	4137390	4076406	79798	150	135	164946545 bytes
	DISAGREE	ERR779993	NC_017916.1	Pig stool associated circular ssDNA virus GER2011	Pig stool associated circular ssDNA virus	2	66% (1635 of 2459)	68	3.16	232	68.17	4.74	0.77	1.08	0	5	0	0h 11m 39s	4137390	4076406	79798	150	135	164946545 bytes
	AGREE	ERR779993	NC_021543.1	Human rotavirus B (segment 4)	Rotavirus B	2	80% (1842 of 2306)	60	2.52	855	57.98	4.04	0.6	0.38	0	0	0	0h 11m 39s	4137390	4076406	79798	150	135	164946545 bytes
	AGREE	ERR779993	NC_021544.1	Human rotavirus B (segment 6)	Rotavirus B	1	81% (1027 of 1269)	50	3.69	1027	80.54	5.82	0.72	0.9	0	1	0	0h 11m 39s	4137390	4076406	79798	150	135	164946545 bytes
	AGREE	ERR779993	NC_021547.1	Human rotavirus B (segment 7)	Rotavirus B	1	64% (749 of 1179)	36	3.65	749	46.4	2.84	0.55	0.2	0	2	0	0h 11m 39s	4137390	4076406	79798	150	135	164946545 bytes
	AGREE	ERR779993	NC_021546.1	Human rotavirus B (segment 5)	Rotavirus B	1	80% (1019 of 1276)	34	2.63	1019	42.66	3.1	0.58	0.28	0	6	0	0h 11m 39s	4137390	4076406	79798	150	135	164946545 bytes
	AGREE	ERR779993	NC_021548.1	Human rotavirus B (segment 8)	Rotavirus B	1	84% (849 of 1007)	34	3.07	849	77.74	5.69	0.73	0.93	0	0	0	0h 11m 39s	4137390	4076406	79798	150	135	164946545 bytes
	AGREE	ERR779993	NC_021542.1	Human rotavirus B (segment 9)	Rotavirus B	1	66% (536 of 814)	32	4.59	536	58.66	4.66	0.62	0.46	0	0	0	0h 11m 39s	4137390	4076406	79798	150	135	164946545 bytes
	DISAGREE	ERR779993	NC_034161.1	Otarine picobirnavirus (segment 2)	unclassified Picobirnavirus	1	41% (687 of 1688)	20	2.4	687	71.62	5.56	0.68	0.71	0	0	0	0h 11m 39s	4137390	4076406	79798	150	135	164946545 bytes
	AGREE	ERR779993	NC_021549.1	Human rotavirus B (segment 11)	Rotavirus B	1	70% (441 of 631)	20	3.42	441	56.46	3.89	0.67	0.68	0	0	0	0h 11m 39s	4137390	4076406	79798	150	135	164946545 bytes
	AGREE	ERR779993	NC_021550.1	Human rotavirus B (segment 10)	Rotavirus B	1	74% (555 of 751)	16	2.3	555	48.21	3.4	0.59	0.35	0	1	0	0h 11m 39s	4137390	4076406	79798	150	135	164946545 bytes
	DISAGREE	ERR779993	NC_025682.1	Po-Circo-like virus 21	Po-Circo-like virus	4	26% (1015 of 3912)	16	1.32	170	77.24	5.43	0.79	1.17	0	3	0	0h 11m 39s	4137390	4076406	79798	150	135	164946545 bytes
	DISAGREE	ERR779993	NC_030127.1	Porcine stool-associated circular virus	unclassified viruses	2	29% (739 of 2589)	12	1.3	151	87.61	6.6	0.85	1.39	0	1	0	0h 11m 39s	4137390	4076406	79798	150	135	164946545 bytes
Performance
Single virus - HIV-1
185		SRR1106548	NC_001710.1	GB virus C	Pegivirus C	1	94% (8866 of 9392)	108242	921.76	8866	93.1	5.57	0.84	1.61	1	0	1062	0h 07m 10s	3899496	3727708	279956	151	136	221870609 bytes
	AGREE	SRR1106548	NC_001802.1	Human immunodeficiency virus 1	Primate lentivirus group	2	91% (8334 of 9181)	73798	668.57	2381	81.89	5.65	0.85	1.41	2	9	46	0h 07m 10s	3899496	3727708	279956	151	136	221870609 bytes
		SRR1106548	NC_014075.1	Torque teno virus 12	Alphatorquevirus	3	19% (727 of 3759)	2054	213.33	201	72.3	4.61	0.76	1.13	0	2	33	0h 07m 10s	3899496	3727708	279956	151	136	221870609 bytes
		SRR1106548	NC_014074.1	Torque teno virus 27	Alphatorquevirus	2	24% (887 of 3729)	784	66.86	312	54.89	4.09	0.73	0.9	0	0	0	0h 07m 10s	3899496	3727708	279956	151	136	221870609 bytes
		SRR1106548	NC_014082.1	Torque teno mini virus 7	Betatorquevirus	1	10% (296 of 2952)	268	68.5	296	93.94	7.11	0.96	1.85	0	0	0	0h 07m 10s	3899496	3727708	279956	151	136	221870609 bytes
		SRR1106548	NC_022089.1	Parvovirus NIH-CQV	unclassified Parvovirinae	3	28% (1063 of 3780)	116	8.35	195	83.66	4.62	0.86	1.57	0	0	76	0h 07m 10s	3899496	3727708	279956	151	136	221870609 bytes
Single virus - Bovine diarrhoeal virus
186	AGREE	SRR1170797	NC_002032.1	Bovine viral diarrhea virus 2	Pestivirus	1	97% (11906 of 12255)	40184	465.77	11906	92.95	6.23	0.91	1.62	8	1	0	0h 01m 11s	190904	127890	41348	276	256	11929760 bytes
Single virus - Rotavirus A
187	AGREE	DRR049387	NC_011506.2	Rotavirus A (segment 2)	Rotavirus	1	102% (2736 of 2693)	50794	1113.94	2736	91.42	6.27	0.79	1.2	0	1	0	0h 07m 20s	2217376	2128670	256188	120	105	85931207 bytes
	AGREE	DRR049387	NC_011508.2	Rotavirus A (segment 3)	Rotavirus	1	100% (2591 of 2591)	43862	1015.72	2591	83.25	6.01	0.78	1.13	0	1	0	0h 07m 20s	2217376	2128670	256188	120	105	85931207 bytes
	AGREE	DRR049387	NC_011507.2	Rotavirus A (segment 1)	Rotavirus	1	100% (3302 of 3302)	28248	513.3	3302	89.9	5.98	0.79	1.16	0	1	0	0h 07m 20s	2217376	2128670	256188	120	105	85931207 bytes
	AGREE	DRR049387	NC_011510.2	Rotavirus A (segment 4)	Rotavirus	1	100% (2354 of 2362)	24530	625.26	2354	71.78	5.04	0.71	0.83	0	1	0	0h 07m 20s	2217376	2128670	256188	120	105	85931207 bytes
	AGREE	DRR049387	NC_011501.2	Rotavirus A (segment 7)	Rotavirus	1	97% (1072 of 1105)	17650	987.95	1072	76.75	5.16	0.74	0.97	0	1	0	0h 07m 20s	2217376	2128670	256188	120	105	85931207 bytes
	AGREE	DRR049387	NC_011509.2	Rotavirus A (segment 6)	Rotavirus	1	100% (1356 of 1356)	16746	741.01	1356	92.71	6.6	0.79	1.17	0	1	0	0h 07m 20s	2217376	2128670	256188	120	105	85931207 bytes
	AGREE	DRR049387	NC_011503.2	Rotavirus A (segment 9)	Rotavirus	1	100% (1062 of 1062)	13204	746.08	1062	81.04	6.01	0.76	1.05	0	1	0	0h 07m 20s	2217376	2128670	256188	120	105	85931207 bytes
	AGREE	DRR049387	NC_011500.2	Rotavirus A (segment 5)	Rotavirus	1	97% (1565 of 1614)	10088	386.81	1565	37.37	2.86	0.53	0.09	0	1	0	0h 07m 20s	2217376	2128670	256188	120	105	85931207 bytes
	AGREE	DRR049387	NC_011502.2	Rotavirus A (segment 8)	Rotavirus	1	98% (1038 of 1059)	3306	191.2	1038	87.74	6.13	0.82	1.26	0	1	0	0h 07m 20s	2217376	2128670	256188	120	105	85931207 bytes
	AGREE	DRR049387	NC_011505.2	Rotavirus A (segment 11)	Rotavirus	1	94% (630 of 667)	2594	247.2	630	91.07	6.1	0.88	1.52	0	2	0	0h 07m 20s	2217376	2128670	256188	120	105	85931207 bytes
	AGREE	DRR049387	NC_011504.2	Rotavirus A (segment 10)	Rotavirus	1	100% (750 of 751)	1238	99.1	750	84.09	5.48	0.82	1.25	0	1	0	0h 07m 20s	2217376	2128670	256188	120	105	85931207 bytes
Single virus - Influenza
188	AGREE	ERR690519	NC_007368.1	Influenza A virus (A/New York/392/2004(H3N2)) (segment 6)	H3N2 subtype	1	97% (1426 of 1467)	10388	367.88	1426	95.95	7.13	0.97	1.88	0	1	0	0h 23m 43s	32452126	30281288	150932	101	86	1253291832 bytes
	AGREE	ERR690519	NC_007373.1	Influenza A virus (A/New York/392/2004(H3N2)) (segment 1)	H3N2 subtype	1	97% (2267 of 2341)	9582	213.45	2267	98.94	6.6	0.97	1.9	0	0	0	0h 23m 43s	32452126	30281288	150932	101	86	1253291832 bytes
	AGREE	ERR690519	NC_007369.1	Influenza A virus (A/New York/392/2004(H3N2)) (segment 5)	H3N2 subtype	1	99% (1546 of 1566)	8802	287.56	1546	99.8	6.83	0.98	1.94	0	1	0	0h 23m 43s	32452126	30281288	150932	101	86	1253291832 bytes
	AGREE	ERR690519	NC_007372.1	Influenza A virus (A/New York/392/2004(H3N2)) (segment 2)	H3N2 subtype	1	99% (2310 of 2341)	6690	146.29	2310	98.12	6.78	0.97	1.88	0	2	0	0h 23m 43s	32452126	30281288	150932	101	86	1253291832 bytes
	AGREE	ERR690519	NC_007371.1	Influenza A virus (A/New York/392/2004(H3N2)) (segment 3)	H3N2 subtype	1	100% (2223 of 2233)	6682	151.84	2223	98.35	6.84	0.97	1.88	0	2	0	0h 23m 43s	32452126	30281288	150932	101	86	1253291832 bytes
	AGREE	ERR690519	NC_007366.1	Influenza A virus (A/New York/392/2004(H3N2)) (segment 4)	H3N2 subtype	1	98% (1733 of 1762)	6166	179.72	1733	95.94	6.96	0.96	1.86	0	1	0	0h 23m 43s	32452126	30281288	150932	101	86	1253291832 bytes
	AGREE	ERR690519	NC_007367.1	Influenza A virus (A/New York/392/2004(H3N2)) (segment 7)	H3N2 subtype	1	97% (992 of 1027)	3902	198.73	992	99.15	6.57	0.99	1.95	0	1	0	0h 23m 43s	32452126	30281288	150932	101	86	1253291832 bytes
		ERR690519	NC_001407.1	Rous sarcoma virus	Alpharetrovirus	4	37% (3462 of 9392)	3682	53.72	373	89.96	6.2	0.89	1.58	1	1	2	0h 23m 43s	32452126	30281288	150932	101	86	1253291832 bytes
		ERR690519	NC_001408.1	Avian leukosis virus - RSA	Avian leukosis virus	3	38% (2768 of 7286)	2346	42.81	362	94.53	5.99	0.95	1.83	0	1	55	0h 23m 43s	32452126	30281288	150932	101	86	1253291832 bytes
	AGREE	ERR690519	NC_007370.1	Influenza A virus (A/New York/392/2004(H3N2)) (segment 8)	H3N2 subtype	1	96% (850 of 890)	1750	104.03	850	98.02	6.59	0.99	1.95	0	2	0	0h 23m 43s	32452126	30281288	150932	101	86	1253291832 bytes
		ERR690519	NC_022518.1	Human endogenous retrovirus K113	Human endogenous retrovirus K	6	19% (1815 of 9472)	930	25.92	209	75	5.69	0.95	1.85	0	0	35	0h 23m 43s	32452126	30281288	150932	101	86	1253291832 bytes
		ERR690519	NC_029632.1	Lake Sarah-associated circular molecule 9	unclassified viruses	2	55% (629 of 1137)	290	23.34	269	78.97	5.99	0.74	0.96	0	0	0	0h 23m 43s	32452126	30281288	150932	101	86	1253291832 bytes
		ERR690519	NC_001506.1	Murine osteosarcoma virus	unclassified Gammaretrovirus	1	16% (626 of 3811)	196	15.82	626	92.79	6.2	0.87	1.48	0	0	0	0h 23m 43s	32452126	30281288	150932	101	86	1253291832 bytes
189	AGREE	ERR233412	NC_001918.1	Aichi virus 1	Aichivirus A	6	35% (2884 of 8251)	24	2.52	229	96.05	6.63	90%	1.61	0	0	0	3h 09m 46s	660196	602800	71426	300	260	160296801 bytes
	DISAGREE	ERR233412	NC_005148.1	Porcine circovirus 2	Circovirus	1	12% (215 of 1768)	1	1.71	215	96.53	7.2	99%	1.94	0	0	0	3h 09m 46s	660196	602800	71426	300	260	160296801 bytes
190	AGREE	ERR233413	NC_001801.1	Cucumber green mottle mosaic virus	Tobamovirus	1	99% (6347 of 6424)	909	42.98	6347	97.86	6.68	90%	1.6	0	5	0	0h 12m 22s	88533	78180	105250	300	258	20877322 bytes
	AGREE	ERR233413	NC_001556.1	Tobacco mild green mosaic virus	Tobamovirus	1	99% (6298 of 6355)	30003	1429.17	6298	96.78	6.52	96%	1.85	0	5	0	0h 12m 22s	88533	78180	105250	300	258	20877322 bytes
	AGREE	ERR233413	NC_002692.1	Tomato mosaic virus	Tobamovirus	3	78% (4947 of 6383)	85	5.18	817	99.47	6.64	99%	1.98	0	4	0	0h 12m 22s	88533	78180	105250	300	258	20877322 bytes
	DISAGREE	ERR233413	NC_002034.1	Cucumber mosaic virus (segment RNA 1)	Cucumovirus	3	57% (1916 of 3357)	26	4.17	254	93.58	6.57	88%	1.51	0	0	0	0h 12m 22s	88533	78180	105250	300	258	20877322 bytes
	DISAGREE	ERR233413	NC_001440.1	Cucumber mosaic virus (segment RNA 3)	Cucumovirus	2	41% (910 of 2216)	11	3.93	243	99.22	6.52	100%	1.99	0	0	0	0h 12m 22s	88533	78180	105250	300	258	20877322 bytes
	DISAGREE	ERR233413	NC_002035.1	Cucumber mosaic virus (segment RNA 2)	Cucumovirus	1	23% (712 of 3050)	6	2.7	712	90.58	6	91%	1.62	0	0	0	0h 12m 22s	88533	78180	105250	300	258	20877322 bytes
191	AGREE	ERR233414	NC_010956.1	Human mastadenovirus D	Mastadenovirus	1	98% (34534 of 35083)	3183	27.66	34534	97.21	6.83	97%	1.88	4	35	0	0h 11m 00s	579707	508837	50554	300	257	147013383 bytes
192	AGREE	ERR233415	NC_001801.1	Cucumber green mottle mosaic virus	Tobamovirus	1	99% (6334 of 6424)	2716	128.65	6334	97.86	6.68	90%	1.6	0	5	0	0h 08m 44s	526522	474842	86470	300	260	130481563 bytes
	AGREE	ERR233415	NC_023984.1	Human cosavirus	unclassified Cosavirus	1	87% (6821 of 7802)	4889	215.03	6821	99.06	6.84	99%	1.95	0	5	0	0h 08m 44s	526522	474842	86470	300	260	130481563 bytes
	AGREE	ERR233415	NC_003630.1	Pepper mild mottle virus	Tobamovirus	5	78% (4940 of 6357)	63	3.88	398	97.15	6.41	98%	1.9	0	6	0	0h 08m 44s	526522	474842	86470	300	260	130481563 bytes
	AGREE	ERR233415	NC_001556.1	Tobacco mild green mosaic virus	Tobamovirus	4	72% (4600 of 6355)	62	4.06	397	95.73	6.36	96%	1.82	2	2	0	0h 08m 44s	526522	474842	86470	300	260	130481563 bytes
	DISAGREE	ERR233415	NC_035206.1	Picobirnavirus dog/KNA/2015 (segment 2)	unclassified Picobirnavirus	1	72% (1223 of 1689)	14	3.61	1223	68.87	4.94	66%	0.64	1	0	0	0h 08m 44s	526522	474842	86470	300	260	130481563 bytes
	AGREE	ERR233415	NC_002692.1	Tomato mosaic virus	Tobamovirus	3	60% (3829 of 6383)	41	3.23	218	92.47	6.09	94%	1.77	1	1	0	0h 08m 44s	526522	474842	86470	300	260	130481563 bytes
	DISAGREE	ERR233415	NC_026943.1	Cherax quadricarinatus densovirus	Decapod ambidensovirus 1	2	50% (3169 of 6334)	41	3.97	1317	67.94	4.74	67%	0.69	1	0	0	0h 08m 44s	526522	474842	86470	300	260	130481563 bytes
193		ERR233416
194	DISAGREE	ERR233417	NC_014094.1	Torque teno virus 6	Alphatorquevirus	1	71% (2625 of 3705)	54	6.21	2625	38.26	2.76	52%	0.07	0	3	0	1h 09m 37s	972155	851174	256126	300	251	186950346 bytes
	DISAGREE	ERR233417	NC_030297.1	Torque teno mini virus 18	unclassified Betatorquevirus	2	67% (1885 of 2803)	17	2.83	683	42.75	2.91	58%	0.29	0	2	0	1h 09m 37s	972155	851174	256126	300	251	186950346 bytes
195	DISAGREE	ERR233418	NC_014081.1	Torque teno virus 3	Alphatorquevirus	1	65% (2453 of 3748)	87	10.68	2453	59.14	4.32	70%	0.8	0	7	0	0h 14m 44s	576958	511184	343806	300	259	141665917 bytes
	AGREE	ERR233418	NC_029646.1	Norovirus GII	Norwalk virus	1	100% (7539 of 7518)	15732	626.03	7539	82.05	5.85	73%	0.92	0	3	2	0h 14m 44s	576958	511184	343806	300	259	141665917 bytes
196	DISAGREE	ERR233419	NC_025961.1	Cosavirus JMY-2014	unclassified Cosavirus	6	58% (4162 of 7213)	35	2.59	256	81.04	5.81	73%	0.9	0	1	0	1h 12m 00s	610746	535026	104594	300	254	150647739 bytes
197	AGREE	ERR233420	NC_001801.1	Cucumber green mottle mosaic virus	Tobamovirus	1	97% (6208 of 6424)	48	2.33	6208	97.88	6.69	90%	1.59	0	4	0	1h 03m 24s	744024	640049	289252	300	251	153571245 bytes
	AGREE	ERR233420	NC_001556.1	Tobacco mild green mosaic virus	Tobamovirus	1	14% (883 of 6355)	2	1.01	883	93.84	6.31	96%	1.84	0	1	0	1h 03m 24s	744024	640049	289252	300	251	153571245 bytes
198	DISAGREE	ERR233421	NC_001367.1	Tobacco mosaic virus	Tobamovirus	1	95% (6054 of 6395)	216	10.74	6054	98.93	6.37	96%	1.87	0	8	76	1h 47m 55s	6656959	5994306	988800	300	259	1643460251 bytes
	AGREE	ERR233421	NC_001556.1	Tobacco mild green mosaic virus	Tobamovirus	1	93% (5910 of 6355)	357	18.13	5910	97.99	6.61	98%	1.92	0	4	0	1h 47m 55s	6656959	5994306	988800	300	259	1643460251 bytes
	DISAGREE	ERR233421	NC_014081.1	Torque teno virus 3	Alphatorquevirus	1	89% (3337 of 3748)	5347	480.79	3337	57.34	3.99	68%	0.7	0	6	0	1h 47m 55s	6656959	5994306	988800	300	259	1643460251 bytes
	DISAGREE	ERR233421	NC_002195.1	Torque teno mini virus 9	Betatorquevirus	1	78% (2288 of 2915)	67	8.86	2288	60.79	4.1	65%	0.64	1	3	0	1h 47m 55s	6656959	5994306	988800	300	259	1643460251 bytes
	DISAGREE	ERR233421	NC_006941.1	Cucumber vein yellowing virus	Ipomovirus	6	68% (6609 of 9751)	81	3.69	235	95.05	6.54	94%	1.75	1	2	0	1h 47m 55s	6656959	5994306	988800	300	259	1643460251 bytes
	AGREE	ERR233421	NC_003977.2	Hepatitis B virus	Orthohepadnavirus	1	63% (2006 of 3182)	625	93.57	2006	87.97	6.84	89%	1.59	0	10	0	1h 47m 55s	6656959	5994306	988800	300	259	1643460251 bytes
	DISAGREE	ERR233421	NC_002058.3	Enterovirus C	Enterovirus	4	51% (3820 of 7440)	54	4.31	667	71.31	5.37	65%	0.6	0	0	0	1h 47m 55s	6656959	5994306	988800	300	259	1643460251 bytes
199	DISAGREE	ERR233422	NC_008191.1	Raphanus sativus cryptic virus 1 (segment 1)	unclassified Partitiviridae	1	22% (403 of 1866)	4	3.61	403	99.26	8.12	99%	1.97	0	0	0	2h 51m 42s	1781342	1665045	145342	300	260	446008589 bytes
	DISAGREE	ERR233422	NC_005148.1	Porcine circovirus 2	Circovirus	1	15% (271 of 1768)	2	3.04	271	96.77	6.98	97%	1.9	0	0	0	2h 51m 42s	1781342	1665045	145342	300	260	446008589 bytes
200	DISAGREE	ERR233423	NC_034161.1	Otarine picobirnavirus (segment 2)	unclassified Picobirnavirus	1	51% (853 of 1688)	29	10.33	853	68.48	5.12	65%	0.59	0	1	0	2h 45m 02s	1334077	1186374	33384	300	249	302765839 bytes
	DISAGREE	ERR233423	NC_001595.1	Human papillomavirus type 7	Alphapapillomavirus 8	7	46% (3692 of 8027)	52	4.28	197	68.47	4.96	70%	0.8	0	1	0	2h 45m 02s	1334077	1186374	33384	300	249	302765839 bytes
	DISAGREE	ERR233423	NC_002692.1	Tomato mosaic virus	Tobamovirus	2	12% (795 of 6383)	9	3.41	211	89.57	5.97	92%	1.68	0	0	0	2h 45m 02s	1334077	1186374	33384	300	249	302765839 bytes
201	AGREE	ERR233424	NC_002692.1	Tomato mosaic virus	Tobamovirus	1	99% (6311 of 6383)	36788	1748.78	6311	99.75	6.69	99%	1.98	0	5	0	2h 34m 14s	1376339	1266202	302706	300	259	351324484 bytes
202	AGREE	ERR233425	NC_034205.1	Grapevine rupestris vein feathering virus	unclassified Marafivirus	7	67% (4482 of 6730)	70	4.69	230	90.98	6.33	80%	1.19	1	0	0	2h 40m 30s	870840	793329	84010	300	255	220607256 bytes
	DISAGREE	ERR233425	NC_014096.1	Torque teno virus 15	Alphatorquevirus	1	48% (1801 of 3787)	32	5.49	1801	47.36	3.65	58%	0.33	0	0	0	2h 40m 30s	870840	793329	84010	300	255	220607256 bytes
	DISAGREE	ERR233425	NC_014078.1	Torque teno virus 19	Alphatorquevirus	1	31% (1165 of 3808)	17	4.42	1165	53.64	4.26	66%	0.62	0	0	0	2h 40m 30s	870840	793329	84010	300	255	220607256 bytes
	AGREE	ERR233425	NC_029646.1	Norovirus GII	Norwalk virus	1	100% (7539 of 7518)	4776	190.06	7539	82.45	5.89	73%	0.93	0	3	0	2h 40m 30s	870840	793329	84010	300	255	220607256 bytes
203	DISAGREE	ERR233426	NC_034161.1	Otarine picobirnavirus (segment 2)	unclassified Picobirnavirus	1	80% (1348 of 1688)	27	6.18	1348	71.05	5.19	67%	0.69	0	0	0	1h 25m 14s	1308291	1237556	118964	300	263	318364385 bytes
	DISAGREE	ERR233426	NC_034452.1	Picobirnavirus green monkey/KNA/2015 (segment 2)	unclassified Picobirnavirus	1	63% (1080 of 1707)	22	6.23	1080	53.61	3.88	55%	0.21	0	0	0	1h 25m 14s	1308291	1237556	118964	300	263	318364385 bytes
	DISAGREE	ERR233426	NC_007026.1	Human picobirnavirus (segment 1)	Picobirnavirus	2	43% (1081 of 2525)	6	1.88	300	91.99	5.92	90%	1.6	0	1	0	1h 25m 14s	1308291	1237556	118964	300	263	318364385 bytes
204	AGREE	ERR233427	NC_004106.1	Paprika mild mottle virus	Tobamovirus	1	99% (6453 of 6524)	794	36.95	6453	99.15	6.68	99%	1.95	0	5	5	2h 19m 00s	872962	797348	338182	300	257	219140675 bytes
	AGREE	ERR233427	NC_031324.1	Primate norovirus	unclassified Norovirus	1	94% (7291 of 7753)	52972	2179.64	7291	92.46	6.22	85%	1.43	0	2	128	2h 19m 00s	872962	797348	338182	300	257	219140675 bytes
	DISAGREE	ERR233427	NC_029802.1	Porcine picobirnavirus (segment S)	unclassified Picobirnavirus	1	88% (1524 of 1730)	64	12.77	1524	75.5	4.8	74%	0.94	3	1	0	2h 19m 00s	872962	797348	338182	300	257	219140675 bytes
	AGREE	ERR233427	NC_003630.1	Pepper mild mottle virus	Tobamovirus	5	61% (3869 of 6357)	38	2.96	340	96.46	6.23	95%	1.81	2	4	0	2h 19m 00s	872962	797348	338182	300	257	219140675 bytes
	DISAGREE	ERR233427	NC_001472.1	Enterovirus B	Enterovirus	5	53% (3919 of 7389)	32	2.49	334	89.98	6.48	77%	1.07	0	0	0	2h 19m 00s	872962	797348	338182	300	257	219140675 bytes
	DISAGREE	ERR233427	NC_034161.1	Otarine picobirnavirus (segment 2)	unclassified Picobirnavirus	1	34% (573 of 1688)	4	2.36	573	79.06	6.14	76%	1.03	0	0	0	2h 19m 00s	872962	797348	338182	300	257	219140675 bytes
205	AGREE	ERR233428	NC_010956.1	Human mastadenovirus D	Mastadenovirus	2	98% (34480 of 35083)	81364	707.93	6460	94.17	6.53	94%	1.77	12	35	0	1h 16m 40s	1849059	1672594	426322	300	258	473775708 bytes
	AGREE	ERR233428	NC_029646.1	Norovirus GII	Norwalk virus	1	97% (7291 of 7518)	525	21.64	7291	91.67	6.44	83%	1.31	1	2	0	1h 16m 40s	1849059	1672594	426322	300	258	473775708 bytes
	AGREE	ERR233428	NC_001583.1	Human papillomavirus type 26	Alphapapillomavirus 5	1	94% (7420 of 7855)	345	13.97	7420	85.88	6.2	81%	1.23	0	6	0	1h 16m 40s	1849059	1672594	426322	300	258	473775708 bytes
	DISAGREE	ERR233428	NC_014077.1	Torque teno virus 14	Alphatorquevirus	1	88% (3450 of 3899)	587	51.07	3450	58.46	4.09	65%	0.56	2	2	0	1h 16m 40s	1849059	1672594	426322	300	258	473775708 bytes
	DISAGREE	ERR233428	NC_021147.1	Dill cryptic virus 2 (segment RNA 1)	Betapartitivirus	2	40% (977 of 2430)	5	1.62	231	89.88	6.31	93%	1.72	0	0	0	1h 16m 40s	1849059	1672594	426322	300	258	473775708 bytes
	DISAGREE	ERR233428	NC_022615.1	Dill cryptic virus 1 (segment RNA 2)	unclassified Partitiviridae	1	16% (301 of 1837)	2	2.89	301	100	6.92	98%	1.92	0	0	0	1h 16m 40s	1849059	1672594	426322	300	258	473775708 bytes
206	DISAGREE	ERR233429	NC_014081.1	Torque teno virus 3	Alphatorquevirus	2	62% (2313 of 3748)	32	4.18	268	59.03	4.33	67%	0.66	0	4	0	1h 12m 31s	767900	727130	122138	300	262	187893618 bytes
	DISAGREE	ERR233429	NC_014077.1	Torque teno virus 14	Alphatorquevirus	2	58% (2261 of 3899)	45	6.05	1101	61.23	4.74	66%	0.63	0	0	0	1h 12m 31s	767900	727130	122138	300	262	187893618 bytes
	DISAGREE	ERR233429	NC_014094.1	Torque teno virus 6	Alphatorquevirus	2	19% (720 of 3705)	12	5.22	224	85.71	7	85%	1.39	0	1	0	1h 12m 31s	767900	727130	122138	300	262	187893618 bytes
207	DISAGREE	ERR233430	NC_001367.1	Tobacco mosaic virus	Tobamovirus	7	38% (2403 of 6395)	23	2.9	191	98.64	6.54	96%	1.82	0	7	0	1h 07m 50s	762444	685492	125940	300	257	196502164 bytes
208	AGREE	ERR233431	NC_003630.1	Pepper mild mottle virus	Tobamovirus	1	97% (6182 of 6357)	387	18.81	6182	99.11	6.62	97%	1.87	0	4	0	0h 50m 21s	2860017	2620007	442910	300	254	632566614 bytes
